# Supplementary material for: The Protective Effects of Shengmai Formula Against Myocardial Injury Induced by Ultrafine Particulate Matter Exposure and Myocardial Ischemia are Mediated by the PI3K/AKT/p38 MAPK/Nrf2 Pathway
Source: Front Pharmacol. 2021 Mar 8;12:619311. doi: 10.3389/fphar.2021.619311 (PMC7982744; doi:10.3389/fphar.2021.619311)
Supplement: Supplementary file 6 [file table1.xlsx]

## Sheet: Table S1
Table S1 Detailed information on active ingredients of Shengmai formula
Name	Formula	Adduct	Found Mass	Error	RT	Instensity	%Relative content
schisandrin A	C24H32O7	+H	433.223	1.5	21.07	1605201	0.365
schisandrin B	C23H28O6	+H	401.197	1.5	24.19	268237	0.061
γ-schisandrin	C23H28O6	+H	401.197	1.5	24.19	268237	0.061
ginsenoside Ro	C48H76O19	-H	955.49	-0.4	17.95	265496	0.0604
ginsenoside Rh1	C36H62O9	+H	639.447	0.2	11.7	237055	0.0539
ginsenoside F1	C36H62O9	+H	639.447	0.2	11.7	237055	0.0539
schisandrin A	C22H28O6	+H	389.196	1.2	22.39	112419	0.0256
ginsenoside Rg3	C42H72O13	+H	785.505	-0.1	11.68	94348	0.0215
ginsenoside F2	C42H72O13	+H	785.505	-0.1	11.68	94348	0.0215
ginsenoside Rg2	C42H72O13	+H	785.505	-0.1	11.68	94348	0.0215
gomixin H	C28H36O8	+H	501.249	1.1	24.19	88961	0.0202
schisandrin A	C28H36O8	+H	501.249	1.1	24.19	88961	0.0202
Ginsenoside Rg7	C42H72O14	+H	801.5	0.7	16.43	87548	0.0199
ginsenoside Rf	C42H72O14	+H	801.5	0.7	16.43	87548	0.0199
ginsenoside Rg1	C42H72O14	+H	801.5	0.7	16.43	87548	0.0199
ginsenoside F2	C42H72O14	+H	801.5	0.7	16.43	87548	0.0199
ginsenoside F4	C42H72O14	+H	801.5	0.7	16.43	87548	0.0199
schisandrin B	C23H28O7	+H	417.191	0.7	22.54	77056	0.0175
Chuanxiongdole	C16H12N2O2	+H	265.097	0.9	9.91	62782	0.0143
ginseng epoxidol	C17H24O2	+H	261.185	0.9	22.9	57075	0.013
schisandrin B	C28H34O9	+H	515.228	1	23.68	47377	0.0108
schisandrin C	C28H34O9	+H	515.228	1	23.68	47377	0.0108
oleanolic acid	C30H48O3	+H	457.368	0.7	16.44	26879	0.0061
α- Santalol	C15H24O	-H	219.176	2.9	37.35	26108	0.0059
ginsenoside Rh4	C36H60O8	+H	621.436	-0.6	11.7	22483	0.0051
ginsenoside Rk3	C36H60O8	+H	621.436	-0.6	11.7	22483	0.0051
ginsenoside F4	C42H70O12	-H	765.478	-1.6	26.56	17508	0.004
ginsenoside Rg5	C42H70O12	-H	765.478	-1.6	26.56	17508	0.004
ginsenoside Rk1	C42H70O12	-H	765.478	-1.6	26.56	17508	0.004
ginsenoside R2	C41H70O13	+H	771.49	0.7	11.27	9996	0.0023
ginsenoside F3	C41H70O13	+H	771.49	0.7	11.27	9996	0.0023
ginsenoside L8	C41H70O13	+H	771.49	0.7	11.27	9996	0.0023
(-)-sorigenol	C15H26O	+H	223.206	0.8	29.79	9555	0.0022
pinene	C10H16	+H	137.133	0.9	0.51	6147	0.0014
laurel Ene	C10H16	+H	137.133	0.9	0.51	6147	0.0014
terpinene	C10H16	+H	137.133	0.9	0.51	6147	0.0014
ginsenoside Rh2	C36H62O8	+H	623.452	0.3	18.37	5582	0.0013
