# Supplementary material for: The Protective Effects of Shengmai Formula Against Myocardial Injury Induced by Ultrafine Particulate Matter Exposure and Myocardial Ischemia are Mediated by the PI3K/AKT/p38 MAPK/Nrf2 Pathway
Source: Front Pharmacol. 2021 Mar 8;12:619311. doi: 10.3389/fphar.2021.619311 (PMC7982744; doi:10.3389/fphar.2021.619311)
Supplement: Supplementary file 10 [file table5.xlsx]

## Sheet: Table S5
Table S5 The list of cardiovascular diseases (CVD: myocardid ischemia, heart failure, palpitation, dyspnea, paroxysmal nocturnal dyspnea and hyperlipemia, pulmonary arterial hypertension)-related genes
The CVD-related genes identified by DisGeNET	The CVD-related genes identified by HPO	The CVD-related genes identified by TTD	The CVD-related genes identified by GEO and from research articles	The CVD-related genes among DisGeNET,HPO,TTD,GEO and research articles
MARCH10	A2ML1	AADAT	5LOX	5LOX
A2M	ABCA1	ABCA1	8OHDG	8OHDG
A2ML1	ABCA12	ABCA4	ABCA1	A2M
AAVS1	ABCA3	ABCB1	ABCG1	AACS
ABCA1	ABCB6	ABCB11	ACAT1	ABCA1
ABCA12	ABCC2	ABCB4	ACC1	ABCA4
ABCA3	ABCC6	ABCC1	ACCAMP	ABCC8
ABCA4	ABCC8	ABCC2	ACE	ABCG1
ABCB1	ABCC9	ABCC4	ACE2	ABHD2
ABCB11	ABCG5	ABCC9	ACOT7	ABI3BP
ABCB5	ABCG8	ABCG1	ACOX	ACAT1
ABCB6	ACAD9	ABCG5	ACSL1	ACC1
ABCC2	ACADVL	ABL1	ACYP2	ACCAMP
ABCC4	ACAT1	ABL2	ADA	ACE
ABCC6	ACD	ACACB	ADIPOR2	ACE2
ABCC8	ACTA2	ACAT1	ADP	ACOT7
ABCC9	ACTC1	ACE	ADPN	ACOX
ABCD1	ACTN2	ACE2	ADS	ACP5
ABCG1	ACTN4	ACHE	AGES	ACSL1
ABCG2	ACVRL1	ACKR3	AGT	ACTA1
ABCG5	ADA	ACLY	AKBA	ACTN1
ABCG8	ADA2	ACO2	AKR1B1	ACYP2
ABL1	ADAMTS13	ACPP	AKR1B8	ADA
ABL2	ADAMTSL2	ACR	AKT	ADAM12
ABO	ADAMTSL4	ACVR1	AKT2	ADAM1A
ABR	ADAR	ACVR1B	ALD	ADAM8
ABRAXAS2	ADCY5	ACVR2A	ALDH2	ADAMTS1
ACACA	ADCY6	ACVR2B	ALT	ADAMTS4
ACAD10	ADRB2	ACVRL1	AMP	ADAMTS9
ACAD8	AGA	ADA	AMPK	ADAR
ACAD9	AGPAT2	ADAM10	AMPK??	ADCY1
ACADSB	AGRN	ADAM17	AMPKΑ	ADCYAP1R1
ACADVL	AGXT	ADAM30	ANG1	ADGB
ACAN	AHCY	ADAM33	ANGI	ADGRA1
ACAT1	AIFM1	ADAM8	ANGII	ADIPOR2
ACAT2	AIMP2	ADAMTS1	ANP	ADP
ACCS	AIP	ADAMTS4	AP1	ADPN
ACD	AKAP10	ADAMTS5	APAF1	ADS
ACE	AKAP9	ADCY2	APF	AGES
ACE2	AKR1D1	ADCY5	APOA	AGT
ACHE	AKT1	ADCYAP1	APOB	AHSG
ACKR2	ALAS2	ADCYAP1R1	APOCIII	AKAP12
ACKR3	ALDH18A1	ADGRB1	AQP2	AKAP9
ACLY	ALDH7A1	ADGRE5	ASK1	AKBA
ACOT2	ALDOB	ADH1A	AST	AKR1B1
ACOX1	ALG10B	ADH7	AT1R	AKR1B8
ACP1	ALG12	ADIPOQ	ATF6	AKR1C14
ACSL1	ALG2	ADK	ATG7	AKT
ACSL3	ALG6	ADM	ATP	AKT2
ACSL5	ALMS1	ADM2	ATP1A1	ALB
ACSM3	ALOX5	ADORA1	ATPA	ALCAM
ACSS2	ALX4	ADORA2A	BAFF	ALD
ACTA2	AMACR	ADORA2B	BAX	ALDH1A1
ACTB	ANG	ADORA3	BAY117082	ALDH2
ACTC1	ANK1	ADRA1A	BCL2	ALDH3A1
ACTN1	ANK2	ADRA1B	BCLXL	ALOX5AP
ACTN3	ANO6	ADRA1D	BEAS2B	ALT
ACTN4	ANTXR1	ADRA2A	BECN1	AMP
ACVR1	ANXA11	ADRA2B	BFGF	AMPK
ACVRL1	APC	ADRA2C	BIM	AMPK??
ADA	APOA1	ADRB1	BIP	AMPKΑ
ADA2	APOA5	ADRB2	BK	ANG1
ADAM10	APOB	ADRB3	BMP2	ANGI
ADAM11	APOC3	AFP	BNP	ANGII
ADAM15	APOE	AGER	BRAF	ANGPT2
ADAM17	ARHGAP31	AGK	BRK1	ANGPTL1
ADAM33	ARL6	AGPAT1	BUN	ANGPTL2
ADAM8	ARMC4	AGPAT2	CAMK	ANGPTL4
ADAM9	ARMC5	AGR2	CAMK????	ANGPTL7
ADAMTS1	ARX	AGRP	CAMK??N	ANKRD10
ADAMTS13	ATM	AGT	CAMP	ANKRD2
ADAMTS3	ATP5F1A	AGTR1	CAPN2	ANP
ADAMTS4	ATP6	AGTR2	CARD	AOX1
ADAMTS5	ATP6V0A2	AGXT	CARL	AP1
ADAMTS7	ATP6V1A	AHCY	CASP12	APAF1
ADAMTS9-AS2	ATP6V1E1	AHR	CASP3	APF
ADAMTSL1	ATRX	AHSG	CASP8	APIP
ADAMTSL2	ATXN2	AICDA	CASP9	APLN
ADAMTSL4-AS1	ATXN7	AIF1	CAST	APOA
ADCY6	B2M	AKR1A1	CAT	APOA4
ADCY8	B4GALT1	AKR1B1	CCL2	APOB
ADD1	BAG3	AKR1C3	CCL5	APOC1
ADGRA2	BANF1	AKT1	CCL8	APOC2
ADH1A	BBIP1	AKT2	CCND1	APOCIII
ADH1B	BBS1	AKT3	CCR2	APOE
ADH1C	BBS10	ALAD	CCR5	APOH
ADIPOQ	BBS12	ALB	CCR9	APOL9A
ADIPOR1	BBS2	ALCAM	CD31	APOM
ADIPOR2	BBS4	ALDH2	CD36	AQP2
ADM	BBS5	ALDH3A2	CD40L	AQP3
ADM2	BBS7	ALOX12	CDK1	AQP9
ADORA1	BBS9	ALOX15	CDK6	AREG
ADORA2A	BCL11B	ALOX5	CDKN2A	ARG1
ADORA2B	BCS1L	ALOX5AP	CDR1AS	ARHGAP45
ADORA3	BMP2	ALPL	CFL1	ARID3A
ADRA2A	BMPER	ALPPL2	CGMP	ARL2BP
ADRA2B	BMPR2	AMD1	CGRP	ARNTL
ADRA2C	BRAF	AMOT	CHOP	ARRB1
ADRB1	BRAT1	AMY2A	CINC1	ART5
ADRB2	BRCA2	ANG	CJUN	ASK1
ADRB3	BSCL2	ANGPT1	CK	ASNS
ADTRP	BTNL2	ANGPT2	CKMB	ASPN
AES	BVES	ANGPTL3	CMECS	ASPNL1
AFG3L2	C3	ANGPTL4	CMYC	AST
AGAP1	C4A	ANPEP	CNA??	AT1R
AGER	CACNA1C	ANXA10	CNAΒ	ATF6
AGK	CACNA1D	ANXA2	CNN1	ATG7
AGL	CACNA1H	ANXA2R	CNOS	ATP
AGT	CACNA1S	ANXA5	CNP	ATP1A1
AGTR1	CACNB2	ANXA8	CO	ATP1A3
AGTR2	CALM1	AOAH	COL1	ATP2B4
AGXT2	CALM2	AOC1	COL1A1	ATPA
AHCY	CALR	APC2	COX1	AURKB
AHR	CARD11	APCS	COX2	B3GALT2
AHRR	CARMIL2	APEH	CPT2	BAFF
AHSA1	CASP8	APEX1	CR	BATF2
AHSG	CASQ2	APH1A	CR1	BAX
AIF1	CASR	APH1B	CRP	BAY117082
AIFM1	CAV1	APLN	CTGF	BCAT1
AIMP1	CAV3	APLNR	CTNI	BCL2
AIMP2	CAVIN1	APOA1	CTNNBIP1	BCL2L11
AIP	CBS	APOA2	CTNT	BCLXL
AIRE	CC2D2A	APOA4	CTRP9	BEAS2B
AK1	CCDC151	APOB	CX40	BECN1
AK3	CCDC28B	APOC3	CX43	BFGF
AK6	CCDC65	APOE	CXCL1	BIM
AKAP13	CCL11	APOH	CXCL2	BIP
AKR1A1	CCND1	APP	CXCL5	BK
AKR1B1	CD19	AQP1	CXCL8	BMP2
AKR1B10	CD2AP	AQP9	CXCR6	BNP
AKR1D1	CD46	AR	CYP7A1	BRAF
AKT1	CD55	ARAF	CYPD	BRK1
AKT2	CD79A	AREG	CYTC	BST2
ALAS2	CD79B	ARF1	DII4	BUB1
ALB	CD81	ARG2	DRP1	BUB1B
ALDH1B1	CDC45	ARL2	E2F	BUN
ALDH2	CDC6	ARRB1	ED1	C1QTNF7
ALDH6A1	CDH23	ARRB2	EEF1A1	C1R
ALDH7A1	CDON	ARSA	EGCG	C1S
ALDOA	CDSN	ARSB	EGFR	C2
ALG10	CDT1	ASIC2	EIF2S2X	C4A
ALG10B	CEP164	ASIC3	ENO1	C4B
ALG2	CEP19	ASPH	ENOS	C4BPA
ALK	CEP290	ASRGL1	EPCS	C4BPB
ALMS1	CETP	ATAD2	ER	C5
ALOX12	CFAP298	ATF3	ERK	C5AR1
ALOX15	CFAP410	ATF4	ERRA	C7
ALOX15B	CFB	ATG2B	ERRΑ	C8A
ALOX5	CFH	ATG7	ET	C8B
ALOX5AP	CFHR1	ATIC	ET1	C9
ALPL	CFHR3	ATM	EVI1	CACNA1C
ALYREF	CFI	ATP1A1	F5	CACNA1I
AMACR	CFTR	ATP1A2	FADD	CAMK
AMBP	CHAT	ATP1A3	FAS	CAMK????
AMPD1	CHCHD10	ATP1B1	FASN	CAMK??N
AMT	CHD1	ATP1B2	FAT	CAMK2B
ANG	CHMP2B	ATP1B3	FFA	CAMP
ANK2	CHRNA1	ATP2A2	FGF	CAPN2
ANKRD1	CHRNB1	ATP4A	FGF21	CAPN6
ANKRD13B	CHRND	ATP4B	FGF9	CAR12
ANKRD26	CHRNE	ATP6V1A	FIB	CARD
ANKS1A	CLCF1	ATR	FNEDA	CARL
ANO1	CLCN2	AURKA	FOXO3A	CARMIL2
ANO10	CLCNKB	AURKB	FOXOS	CASP12
ANO5	CLEC7A	AURKC	FOXP3	CASP3
ANO6	CLIC2	AVP	GALM	CASP8
ANP32B	CNBP	AVPR1A	GAPDH	CASP9
ANPEP	CNTNAP1	AVPR1B	GAS5	CAST
ANTXR2	COA8	AVPR2	GI	CAT
ANXA1	COG4	AXL	GLUT4	CBARP
ANXA2	COG7	BACE2	GMCSF	CCDC180
ANXA5	COL13A1	BAGE	GOP	CCDC68
ANXA6	COL1A1	BAK1	GPR14	CCL2
AOC2	COL1A2	BAZ2A	GPX	CCL20
AOC3	COL2A1	BAZ2B	GROΑ	CCL21
APC	COL3A1	BBC3	GROΒ	CCL24
APCS	COL4A1	BCAT2	GRP78	CCL3
APELA	COL4A3	BCL2	GRP94	CCL5
APEX1	COL4A4	BCL2L1	GSH	CCL6
APH1B	COL4A5	BCL2L2	GSHPX	CCL8
APLN	COL5A1	BDKRB1	GSK3	CCNA2
APLNR	COLQ	BDKRB2	GSK3??	CCNB1
APLP2	COMT	BDNF	GSK3Β	CCND1
APOA1	COPA	BECN1	GSSG	CCNJL
APOA1-AS	COQ4	BET1	GST	CCR1
APOA2	COQ7	BGN	GSTM1	CCR2
APOA4	COQ9	BIRC2	GSTO1	CCR5
APOA5	COX1	BIRC3	GTP	CCR9
APOB	COX10	BIRC5	H19	CD101
APOBEC1	COX14	BIRC7	HAP90AA1	CD14
APOBR	COX2	BLK	HAP90AB1	CD200
APOC1	COX20	BMI1	HCY	CD200R1
APOC2	COX3	BMP1	HDAC4	CD300C2
APOC3	COX4I2	BMP10	HDAC5	CD300LB
APOC4	COX6B1	BMP2	HDGF	CD31
APOD	COX7B	BMP2K	HDL	CD36
APOE	COX8A	BMP4	HDLC	CD3EAP
APOF	CP	BMPR2	HEY1	CD40L
APOH	CPOX	BMX	HIF	CD44
APOL1	CPT1A	BPHL	HIF1	CD5
APOL6	CPT2	BPI	HIF1Α	CD53
APOM	CR2	BRAF	HINT1	CD5L
APOPT1	CREBBP	BRCA2	HMGB1	CD80
APP	CRELD1	BRD1	HMGB2	CD8A
APPL1	CRLF1	BRD2	HMGCR	CD93
APRT	CSF2RA	BRD3	HO1	CDC20
AQP1	CSF2RB	BRD4	HRT1	CDC42BPB
AQP2	CSPP1	BRD7	HSCRP	CDC45
AQP4	CSRP3	BRD9	HSP27	CDCA2
AQP5	CSTA	BRDT	HSP60	CDH20
AQP9	CTC1	BRPF1	HSP70	CDK1
AR	CTLA4	BRPF3	HSPA13	CDK6
ARC	CTNNA3	BRS3	HSPS	CDKN2A
AREG	CTNNB1	BRSK1	HSPS70	CDR1AS
ARG1	CTRC	BRSK2	HUVEC12	CEACAM4
ARHGAP15	CUL3	BSG	HUVECS	CELSR1
ARHGAP24	CYB5A	BST2	I??B	CENPE
ARHGAP26	CYB5R3	BTG1	ICAM1	CENPF
ARHGAP31	CYBA	BTNL3	ICAM2	CEP55
ARHGAP4	CYBB	BUB1	IDH	CES1C
ARHGAP42	CYP11B1	C1QB	IFNΓ	CES2A
ARHGEF2	CYP11B2	C1S	IGH6	CFAP157
ARHGEF26	CYP17A1	C3	IKB	CFB
ARHGEF28	CYP21A2	C3AR1	IL1	CFH
ARHGEF7	CYP27A1	C5	IL1??	CFHR1
ARID1A	CYP7B1	C5AR1	IL10	CFHR2
ARID4A	CYTB	CA1	IL13	CFI
ARID5B	DBH	CA12	IL17	CFL1
ARL15	DCTN1	CA2	IL18	CGMP
ARMC5	DDOST	CA4	IL1Α	CGRP
ARMS2	DDX41	CA6	IL1Β	CHCHD1
ARNTL	DES	CA9	IL22	CHI3L1
ARRB1	DIS3L2	CACNA1A	IL4	CHOP
ARRB2	DKC1	CACNA1C	IL5	CHRDL1
ARSA	DLD	CACNA1D	IL6	CHRDL2
ARSD	DMD	CACNA1E	IL8	CHST1
ARX	DMPK	CACNA1F	ILIΒ	CHST11
AS3MT	DNA2	CACNA1G	ILRS	CINC1
ASAH1	DNAAF1	CACNA1H	INF??	CJUN
ASCC1	DNAAF3	CACNA1I	INFΓ	CK
ASD1	DNAAF4	CACNA1S	INOS	CKAP2L
ASGR1	DNAAF5	CACNA2D2	IRE1	CKMB
ASIC1	DNAJB11	CACNA2D3	IRE1Α	CLCF1
ASIC3	DNAJB6	CAD	IRF5	CLEC11A
ASL	DNAJC19	CALCA	IRS1	CLEC3B
ASPM	DNASE1L3	CALCR	IΚB	CLEC4B2
ASRGL1	DNMT3B	CALCRL	JAK	CLEC4D
ASS1	DOCK8	CALY	JAK2	CLEC4E
ASTN2	DOK7	CAMK2A	JNK	CLEC5A
ASZ1	DOLK	CAMK2B	JUND	CLEC7A
ATF3	DPM3	CAMK2D	KC	CLU
ATG16L1	DPP6	CAMK2G	KCNQ1071	CMECS
ATM	DSC2	CAMKK1	KEAP1	CMPK2
ATN1	DSG2	CAMKK2	KEAPL	CMYC
ATOH1	DSP	CAMP	KLF13	CNA
ATP11A	DST	CAPN2	KLF4	CNA??
ATP13A3	DTNA	CARM1	KLF5	CNAΒ
ATP1A1	DYNC2LI1	CASP1	LC3	CNN1
ATP1A2	DYRK1B	CASP2	LCAT	CNOS
ATP1A3	ECE1	CASP3	LCN2	CNP
ATP1B1	EDA	CASP4	LDH	CNR2
ATP2A1	EDN1	CASP5	LDHA	CO
ATP2A2	EFEMP2	CASP6	LDHB	COA6
ATP2A3	EFL1	CASP7	LDL	COL1
ATP2B1	EFTUD2	CASP8	LDLC	COL11A1
ATP2B4	EGFR	CASP9	LEP	COL12A1
ATP4B	EIF2AK4	CASR	LOX1	COL14A1
ATP5F1A	ELAC2	CAT	LPA	COL18A1
ATP5PF	ELN	CATSPER1	LPO	COL1A1
ATP6	ELOVL4	CATSPER2	LPPLA2	COL1A2
ATP6AP2	ELP1	CATSPER3	LRR	COL4A3BP
ATP7A	EMD	CATSPER4	LTB4	CORO1A
ATP7B	ENG	CAV1	LVEDP	COX1
ATR	ENPP1	CBL	LVSP	COX2
ATRX	EP300	CBLB	LXR??	CPAMD8
ATXN1	EPB42	CBR1	LXR??	CPNE6
ATXN2	EPG5	CBS	LXRΑ	CPT2
ATXN2L	EPHB4	CBX7	LY294002	CR
ATXN3	EPOR	CCK	MAD	CR1
ATXN7	ERBB4	CCKAR	MAF	CRELD2
ATXN8OS	ERCC2	CCKBR	MAPK	CRP
AVP	ERCC4	CCL11	MAPKS	CRYL1
AVPR1A	ERCC6	CCL2	MARK	CRYZ
AVPR2	ERCC8	CCL20	MASR	CSF2RB
AVSD1	ERF	CCL21	MASR	CSF3R
AWAT1	ESR1	CCL22	MAU	CTGF
AXL	ETFA	CCL3	MCP1	CTNI
B2M	ETFB	CCL5	MDA	CTNNBIP1
B3GAT1	ETFDH	CCNA2	MECP2	CTNT
B4GALNT1	ETHE1	CCNB1	MERTK	CTRP9
B4GALNT2	EVC	CCND1	MFN2	CTSG
B4GALT1	EVC2	CCND3	MIF	CWF19L1
BACE1-AS	EXT2	CCNE1	MIRS	CX40
BAD	EYA4	CCNE2	MMP2	CX43
BAG3	F10	CCR1	MMP9	CXCL1
BANF1	F11	CCR10	MMPS	CXCL10
BATF3	F12	CCR2	MMVEC	CXCL17
BAX	F13A1	CCR3	MPO	CXCL2
BAZ1B	F13B	CCR4	MTOR	CXCL3
BCAP29	F2	CCR5	MTORC1	CXCL5
BCAR1	F5	CCR7	MTORC2	CXCL8
BCAS3	F7	CCR8	MTPN	CXCL9
BCHE	F8	CCR9	MUC5AC	CXCR2
BCL10	F9	CD14	MUC5B	CXCR6
BCL11A	FAH	CD160	MYD	CYP26B1
BCL2	FAM20C	CD163	MYD88	CYP27B1
BCL2A1	FAS	CD19	MYH6	CYP4F18
BCL3	FASTKD2	CD1A	NACHT	CYP7A1
BCL6	FBLN5	CD2	NAD(P)H	CYPD
BCOR	FBN1	CD200	NADH	CYR61
BCR	FBP1	CD209	NADP	CYS1
BCS1L	FBXL4	CD22	NADPH	CYTC
BDKRB1	FCGR2A	CD24	NAMPT	CYTIP
BDNF	FCGR2C	CD248	NAV1.5	DBP
BECN1	FGA	CD27	NE	DCUN1D2
BEST1	FGB	CD276	NF??B	DDC
BGLAP	FGD1	CD28	NFAT3	DDN
BGN	FGF23	CD300A	NFB	DDX58
BHLHE22	FGF8	CD320	NFR2	DEFA5
BHLHE40	FGFR1	CD33	NFΚB	DERL3
BHMT	FGFR2	CD34	NGF	DGKB
BHMT2	FGFR3	CD36	NLRP3	DHDH
BID	FGG	CD37	NLRS	DHRS9
BIN1	FH	CD38	NME1	DHX58
BIRC3	FHL1	CD3E	NME2	DIAPH3
BIRC5	FIG4	CD3G	NO	DII4
BLM	FLAD1	CD4	NOS	DKK3
BLNK	FLCN	CD40	NOTCH1	DLG2
BLOC1S2	FLG	CD40LG	NOX	DLGAP5
BLVRA	FLNA	CD44	NOX1	DNER
BMP1	FLNC	CD46	NOX2	DRD1
BMP2	FMO3	CD47	NOX4	DRP1
BMP4	FMR1	CD5	NPM1	DTX3L
BMP7	FN1	CD52	NQO1	DUSP6
BMPER	FOXC2	CD55	NR3C2	E2F
BMPR1A	FOXE3	CD58	NRF	ECEL1
BMPR1B	FOXF1	CD59	NRF1	ECM2
BMPR2	FOXP3	CD6	NRF2	ED1
BMS1	FSHR	CD69	NUCB2	EDIL3
BNIP3	FUCA1	CD70	NUDT9	EDNRA
BNIP3L	FUS	CD74	OAF	EDNRB
BORCS7-ASMT	FUZ	CD79B	OPN	EEF1A1
BPPV	FXN	CD80	OSCP	EFHD2
BRAF	G6PC	CD83	OXLDL	EFNB3
BRAP	GAA	CD86	P13K	EGCG
BRAT1	GANAB	CD9	P21	EGFL6
BRCA1	GAS8	CDA	P21CIP1	EGFR
BRCA2	GATA1	CDC25A	P38	EGR2
BRD1	GATA2	CDC25B	P38MAPK	EIF1A
BRINP1	GATA4	CDC25C	P44	EIF2AK2
BRINP3	GATA5	CDC42BPA	P45	EIF2S2X
BSCL2	GATA6	CDC7	P53	ELANE
BSG	GATAD1	CDCA8	P65	ELAVL4
BTD	GBA	CDH1	P70S6K	EMB
BTF3P11	GCH1	CDH11	PAC1	EMC3
BTK	GDAP1	CDH2	PAF	EME1
BTN2A2	GDF2	CDH3	PAI1	EMP1
BTN3A3	GDNF	CDH5	PAKT	ENO1
BTNL2	GFI1B	CDK1	PAQR3	ENO2
BUD13	GGCX	CDK11B	PARP	ENOS
C12orf43	GJA1	CDK18	PARS	ENPP3
C1QB	GJA5	CDK2	PCNA	ENTPD7
C1QBP	GLA	CDK3	PCSK9	EPCAM
C1S	GLB1	CDK4	PCX43	EPCS
C2	GLE1	CDK5	PDCD4	EPHX1
C20orf181	GLI1	CDK5R1	PDGF	EPHX2
C20orf194	GLI2	CDK7	PDGFBB	EPSTI1
C21orf2	GLUL	CDK8	PDK1	ER
C3	GMNN	CDK9	PDRP1	ERCC1
C3AR1	GNA11	CDKL1	PERK	EREG
C4A	GNAI2	CDKL2	PGAM1	ERK
C5	GNAI3	CDKN1A	PGC1??	ERO1A
C5AR2	GNAQ	CDKN1B	PGC1A	ERP27
C5orf67	GNAS	CDKN1C	PGF1??	ERR
C6orf106	GNB5	CDKN2A	PGF1Α	ERRA
C9orf3	GNE	CDKN2C	PGI2	ERRFI1
C9orf72	GNPTAB	CEACAM3	PGK1	ERRΑ
C9orf84	GP1BA	CEACAM5	PGLS	ESYT2
CA13	GP1BB	CEACAM6	PHB2	ET
CA2	GP9	CEBPB	PHD2	ET1
CABCOCO1	GPC3	CEL	PHLPP	EVI1
CACNA1A	GPC4	CENPE	PI3K	F10
CACNA1C	GPD1L	CERK	PIN4	F12
CACNA1D	GPR101	CES1	PIT	F13A1
CACNA1G	GPX4	CETP	PJNK	F13B
CACNA1S	GRHL2	CFB	PKB	F2
CACNA2D1	GTF2H5	CFD	PKC	F2RL2
CACNB2	GTPBP3	CFH	PKC??	F5
CACNB4	GUCY1A1	CFI	PKCΕ	F9
CAD	GYG1	CFLAR	PKG	FADD
CALCR	H19	CFP	PKM	FAM105A
CALCRL	HABP2	CFTR	PLA2G7	FAM111A
CALM1	HADH	CGA	PLG	FAM129B
CALM2	HADHA	CGB3	PMTOR	FAM167A
CALM3	HADHB	CHEK1	PP65	FAM184B
CALR	HAMP	CHEK2	PPAR	FAM81A
CALU	HBA1	CHIA	PPAR??	FAS
CAMK2D	HBA2	CHIT1	PPARA	FASN
CAMKK2	HBB	CHKA	PPARΑ	FAT
CAMP	HBG2	CHMP4B	PPARΒ	FBLN1
CAMTA1	HCCS	CHN2	PPARΓ	FBXO32
CANX	HCN4	CHPF	PPM1E	FBXO39
CAP1	HFE	CHRM1	PRA	FBXW10
CAPG	HGD	CHRM2	PRR3	FCAR
CAPN1	HJV	CHRM3	PS	FCGR2A
CAPN10	HLA-B	CHRM4	PSMA1	FCGR2B
CARD8	HLA-DRB1	CHRM5	PTEN	FCGR3A
CARF	HLA-G	CHRNA1	PTP1B	FCRL2
CARHSP1	HLCS	CHRNA10	PTX3	FERMT3
CARMIL1	HMBS	CHRNA2	QKI	FETUB
CARTPT	HMGCL	CHRNA3	RAGE	FFA
CASP1	HMOX1	CHRNA4	RAP1	FFAR2
CASP12	HNF1A	CHRNA5	RAPGEF3	FGA
CASP3	HNF4A	CHRNA7	RAS	FGD3
CASP8	HNMT	CHRNA9	REN1	FGF
CASP9	HNRNPA1	CHRNB2	RENIN	FGF11
CASQ2	HNRNPA2B1	CHRNB4	RICTOU	FGF12
CASR	HPSE2	CHRNE	RIPK1	FGF21
CAST	HRAS	CHST5	RIPK3	FGF23
CAT	HRG	CHUK	RISK	FGF9
CAV1	HSD11B2	CLCA1	ROR??T	FGL1
CAV3	HSD3B7	CLCF1	RORΓT	FGL2
CAVIN1	HSPG2	CLCN1	ROS	FGR
CBLN2	HTRA2	CLCN3	ROX1	FHAD1
CBR3	HYDIN	CLCN6	SAA3	FHL1
CBS	ICOS	CLCN7	SAPK	FHOD3
CBSL	IDH1	CLCNKA	SCAD	FIB
CCAR2	IDH2	CLCNKB	SCAP	FJX1
CCDC92	IDS	CLDN18	SCN5A	FLNC
CCDC97	IDUA	CLDN4	SDF1	FLRT1
CCHCR1	IFIH1	CLEC9A	SDLDL	FN1
CCK	IFNG	CLK1	SIRT1	FNDC1
CCL11	IFT172	CLK2	SIRT3	FNEDA
CCL13	IFT27	CLK3	SIRTKO	FOSB
CCL17	IFT52	CLK4	SLC7A1	FOSL1
CCL18	IFT81	CLU	SMAD	FOSL2
CCL19	IKBKG	CMA1	SMAD1	FOXM1
CCL2	IKZF1	CMKLR1	SMAD3	FOXO3A
CCL20	IL10	CNGA1	SMAD7	FOXOS
CCL21	IL12B	CNGA2	SMARCA4	FOXP3
CCL22	IL13	CNGA3	SOD	FRMD3
CCL23	IL17F	CNGB3	SOD2	FST
CCL25	IL17RA	CNP	SOD3	FSTL3
CCL3	IL17RC	CNR1	SP	GABRB2
CCL4	IL1RN	CNR2	SP1	GADD45G
CCL4L1	IL21R	CNTF	SPP1	GALM
CCL4L2	IL23R	CNTFR	SRA	GALNT14
CCL5	IL2RG	CNTLN	SREBP	GALNT3
CCM2	IL4R	CNTN1	SREBP1C	GAPDH
CCNA2	INVS	CNTN2	ST13	GAR1
CCND1	IQCB1	COASY	STAT	GAS5
CCND2	IRF5	COL18A1	STAT3	GBP2
CCNF	ISCU	COL1A2	STAT5	GBP3
CCR1	ITGA2B	COL6A3	STIM1	GBP4
CCR2	ITGA3	COL7A1	STMN1	GBP5
CCR3	ITGA8	COMT	STRT3	GBP6
CCR5	ITGB3	COPS5	TAC	GBP7
CCR6	JAK2	COX17	TAG	GC
CCR7	JPH2	CPA1	TAOC	GDF15
CCR9	JUP	CPB1	TC	GDF6
CD14	KAT6A	CPB2	TCTP	GI
CD163	KAT6B	CPE	TFAM	GIMAP9
CD177	KCNA1	CPM	TFPI	GJB2
CD248	KCNA5	CPN1	TG	GLIPR1
CD274	KCND3	CPS1	TGF ??	GLRX
CD28	KCNE1	CR1	TGF??	GLUT4
CD300LF	KCNE2	CR2	TGF??1	GMCSF
CD34	KCNE3	CRAT	TGF1	GMFG
CD36	KCNH2	CREB1	TGF2	GNAT1
CD38	KCNJ10	CREBBP	TGFΒ	GNG12
CD40	KCNJ11	CRH	TGFΒ1	GOP
CD40LG	KCNJ18	CRHBP	TIMP1	GPLD1
CD44	KCNJ2	CRHR1	TIMP2	GPR14
CD46	KCNJ5	CRHR2	TIMP3	GPR155
CD59	KCNJ6	CRK	TL10	GPR157
CD5L	KCNK3	CRLF2	TL1Β	GPRC5A
CD68	KCNQ1	CRP	TL6	GPRIN3
CD69	KCTD1	CRTC1	TLR	GPSM3
CD70	KIF11	CRTC2	TLR2	GPX
CD74	KIF1B	CRY1	TLR4	GREM1
CD79A	KLHL3	CRYAA	TLRS	GRO
CD79B	KLHL7	CRYBB1	TNF??	GROΑ
CD80	KLKB1	CRYZ	TNFR1	GROΒ
CD86	KNG1	CS	TNFΑ	GRP78
CD93	KRAS	CSE1L	TNFΒ	GRP94
CDAN1	KRT18	CSF1	TNNI3	GSH
CDC42	KRT8	CSF1R	TNNT2	GSHPX
CDC45	KYNU	CSF2	TOR2A	GSK3
CDC6	LAMA2	CSF2RA	TP	GSK3??
CDC7	LAMA3	CSF2RB	TPA	GSK3Β
CDC73	LAMB2	CSF3	TPI1	GSN
CDCP1	LAMB3	CSK	TPT1	GSSG
CDH1	LAMC2	CSNK1A1	TUBA4A	GST
CDH13	LAMP2	CSNK1D	TUG1	GSTM1
CDH15	LARS	CSNK1E	TXA2	GSTO1
CDH2	LARS2	CSNK1G1	TXB2	GTP
CDH23	LCAT	CSNK1G2	U??	GVIN1
CDH5	LDB3	CSNK1G3	UCA1	H19
CDK1	LDLR	CSNK2A1	UCHL3	HAMP
CDK15	LDLRAP1	CSNK2A2	VCAM1	HAP90AA1
CDK16	LEMD3	CTAG1B	VEGF	HAP90AB1
CDK5	LGI4	CTCFL	VEGFR2	HAS1
CDK9	LIFR	CTF1	VLDL	HAVCR2
CDKAL1	LIG4	CTGF	WISP1	HBEGF
CDKN1A	LIPC	CTH	WNT	HCAR2
CDKN1B	LIPI	CTLA4	WNT1A	HCN2
CDKN1C	LIPT1	CTNNB1	WNT5A	HCRTR1
CDKN2A	LMAN1	CTPS1	XBP1	HCY
CDKN2B	LMNA	CTRC	SMA	HDAC4
CDKN2B-AS1	LMX1B	CTSA	A2m	HDAC5
CDS1	LOX	CTSB	Aacs	HDGF
CDS2	LPL	CTSC	Abca1	HDL
CDT1	LRBA	CTSD	Abca4	HDLC
CEBPD	LRIG2	CTSE	Abcc8	HELZ2
CECR	LRP4	CTSF	Abhd2	HERC6
CEL	LRP6	CTSG	Abi3bp	HES2
CELSR2	LRRC6	CTSH	Acp5	HEY1
CENPO	LTBP3	CTSK	Acta1	HFE2
CEP162	LTBP4	CTSL	Actn1	HIF
CEP19	LYRM4	CTSS	Adam12	HIF1
CEP290	LYST	CTSV	Adam1a	HIF1Α
CEP85L	LYZ	CUBN	Adam8	HILPDA
CES1	LZTFL1	CUL3	Adamts1	HINT1
CES1P1	LZTR1	CUL7	Adamts4	HMGB1
CES3	MAFB	CX3CL1	Adamts9	HMGB2
CETP	MAP2K1	CX3CR1	Adar	HMGCR
CFAP97	MAPRE2	CXCL1	Adcy1	HMMR
CFB	MAPT	CXCL10	Adcyap1r1	HMOX1
CFC1	MARS	CXCL12	Adgb	HNRNPAB
CFD	MATR3	CXCL13	Adgra1	HO1
CFDP1	MAX	CXCL2	Agt	HR
CFH	MC4R	CXCL8	Ahsg	HRT1
CFHR2	MCFD2	CXCR1	Akap12	HSCRP
CFHR4	MDH2	CXCR2	Akap9	HSH2D
CFHR5	MECP2	CXCR3	Akr1c14	HSP27
CFTR	MEF2A	CXCR5	Alb	HSP60
CH25H	MEFV	CXCR6	Alcam	HSP70
CHAT	MEGF10	CXXC5	Aldh1a1	HSPA13
CHCHD10	MEN1	CYBB	Aldh3a1	HSPA1A
CHDH	MET	CYP11A1	Alox5ap	HSPB1
CHEK2	MFAP5	CYP11B1	Angpt2	HSPH1
CHGA	MGAT2	CYP11B2	Angptl1	HSPS
CHI3L1	MGME1	CYP17A1	Angptl2	HSPS70
CHIT1	MGP	CYP19A1	Angptl4	HUVEC12
CHMP2B	MKKS	CYP1B1	Angptl7	HUVECS
CHPT1	MKS1	CYP24A1	Ankrd10	I??B
CHRDL1	MLXIPL	CYP26A1	Ankrd2	IB
CHRM2	MMAA	CYP2A6	Aox1	ICAM1
CHRM4	MMAB	CYP2B6	Apip	ICAM2
CHRNA3	MMACHC	CYP2C9	Apln	ICAM5
CHRNA4	MMP1	CYP2D6	Apoa4	IDH
CHRNA6	MPC1	CYP3A4	Apoc1	IER2
CHRNA7	MPDU1	CYP46A1	Apoc2	IER5
CHRNB2	MPI	CYR61	Apoe	IFFO1
CHRNB3	MPL	CYSLTR2	Apoh	IFI27L2B
CHRNB4	MRPL3	CYTH2	Apol9a	IFI35
CHRND	MRPS14	DAAM2	Apom	IFI44
CHRNE	MS4A1	DAG1	Aqp3	IFI44L
CHST3	MS4A2	DAGLA	Aqp9	IFI47
CIDEA	MTFMT	DAGLB	Areg	IFIH1
CIMT	MTHFR	DAO	Arg1	IFIT1
CIRBP	MTO1	DAPK3	Arhgap45	IFIT2
CISH	MTTP	DBH	Arid3a	IFIT3
CITED2	MUC1	DCK	Arl2bp	IFITM10
CKAP5	MUC5B	DCLK1	Arntl	IFN
CLCN3	MUC7	DCLK2	Arrb1	IFNΓ
CLCNKA	MUSK	DCLK3	Art5	IFRD1
CLDN11	MVK	DCN	Asns	IGDCC4
CLDN4	MYD88	DCPS	Aspn	IGFBP3
CLEC10A	MYH11	DCT	Aspnl1	IGFBP5
CLIC2	MYH6	DDC	Atp1a3	IGFBP6
CLN8	MYH7	DDIT4	Atp2b4	IGH6
CLOCK	MYH9	DDR1	Aurkb	IGSF6
CLU	MYL2	DDR2	B3galt2	IGTP
CMA1	MYL3	DDX5	Batf2	IKB
CMSS1	MYL4	DDX58	Bcat1	IKBKE
CMTM5	MYLK	DEFB4A	Bcl2l11	IL1
CMTM7	MYMK	DEK	Bst2	IL1??
CNBP	MYO9A	DFFA	Bub1	IL10
CNDP1	MYOZ2	DFFB	Bub1b	IL11
CNN1	MYPN	DGAT1	C1qtnf7	IL13
CNNM2	NAA10	DHCR24	C1r	IL17
CNOT3	NAGS	DHFR	C1s	IL17RA
CNP	NBAS	DHPS	C2	IL18
CNR1	NBEAL2	DIABLO	C4a	IL18RAP
CNR2	NBN	DICER1	C4b	IL1R2
CNTNAP1	NCF1	DIO1	C4bpa	IL1RL2
COA5	NCF2	DKK1	C4bpb	IL1RN
COA7	NCF4	DKK2	C5	IL1Α
COCH	ND1	DKK3	C5ar1	IL1Β
COG4	ND2	DLG4	C7	IL22
COL11A2	ND4	DLK1	C8a	IL22RA2
COL14A1	ND4L	DLL4	C8b	IL4
COL15A1	ND5	DMD	C9	IL5
COL18A1	ND6	DMPK	Cacna1c	IL6
COL1A1	NDUFAF1	DNAJB1	Cacna1i	IL8
COL1A2	NDUFAF3	DNASE1	Camk2b	ILI
COL2A1	NDUFB11	DNMT1	Camp	ILIΒ
COL3A1	NDUFB8	DNMT3B	Capn6	ILRS
COL4A1	NDUFS2	DNPEP	Car12	INF
COL4A2	NEB	DOT1L	Carmil2	INF??
COL4A3BP	NEFH	DPEP1	Cbarp	INFΓ
COL5A2	NEK1	DPP10	Ccdc180	INHBA
COL6A1	NEK9	DPP4	Ccdc68	INHBB
COL6A2	NEXN	DPP7	Ccl2	INOS
COLEC12	NF1	DPP8	Ccl20	IRE1
COMP	NFIX	DPP9	Ccl21	IRE1Α
COMT	NFKB1	DPYD	Ccl24	IRF5
COPD	NFKB2	DRD1	Ccl3	IRF7
COPS5	NFU1	DRD2	Ccl6	IRF9
COQ7	NGLY1	DRD3	Ccna2	IRGM
COQ9	NHP2	DRD4	Ccnb1	IRGM2
CORIN	NKX2-1	DRD5	Ccnjl	IRS1
CORT	NKX2-5	DSG3	Ccr1	ISG15
COX1	NLRC4	DUSP1	Cd101	ISG20
COX10	NME1	DUSP10	Cd14	ITGA2
COX14	NOD2	DUSP5	Cd200	ITGAD
COX2	NODAL	DUSP8	Cd200r1	ITGAM
COX20	NOP10	DUSP9	Cd300c2	ITGAX
COX3	NOS3	DUT	Cd300lb	ITGB2
COX5A	NOTCH1	DYRK1A	Cd3eap	ITGB7
COX5B	NOTCH2	DYRK1B	Cd44	ITGBL1
COX6B1	NOTCH3	DYRK2	Cd5	ITIH3
COX7B	NPC1	DYRK3	Cd53	ITIH4
COX8A	NPC2	DYRK4	Cd5l	IΚB
CP	NPHP1	DYSF	Cd80	JAK
CPB2	NPHP3	E2F1	Cd8a	JAK2
CPE	NPHP4	E2F2	Cd93	JAML
CPLANE1	NPM1	E2F3	Cdc20	JNK
CPLX1	NPPA	EBI3	Cdc42bpb	JUND
CPOX	NR1H4	EBP	Cdc45	KC
CPS1	NR2F2	ECE1	Cdca2	KCNA3
CPT1A	NR3C1	ECE2	Cdh20	KCNH2
CPT1B	NR3C2	EDN1	Cdk1	KCNJ11
CPT2	NRAS	EDNRA	Ceacam4	KCNK6
CR1	NSMCE2	EDNRB	Celsr1	KCNQ1071
CR1L	NSMCE3	EGF	Cenpe	KCNQ3
CRABP2	NSUN2	EGFL6	Cenpf	KEAP1
CRAT	NUMA1	EGFL7	Cep55	KEAPL
CRB1	NUP155	EGFR	Ces1c	KIF11
CREB1	OFD1	EGLN1	Ces2a	KIF20A
CREB3	OPA1	EGLN2	Cfap157	KIF21B
CREB3L3	OPTN	EGR1	Cfb	KIF23
CREBBP	ORAI1	EHMT1	Cfh	KIF4A
CREG1	ORC1	EHMT2	Cfhr1	KIT
CRELD1	ORC4	EIF2AK1	Cfhr2	KLF13
CRH	ORC6	EIF2AK2	Cfi	KLF4
CRHR1	OSGEP	EIF2AK3	Chchd1	KLF5
CRISP2	OSTM1	EIF2AK4	Chi3l1	KLHDC8B
CRK	OTX2	EIF4E	Chrdl1	KLRK1
CRLF1	PAM16	EIF4EBP1	Chrdl2	KNSTRN
CRMP1	PARN	EIF4EBP2	Chst1	KRT33B
CRP	PAX3	EIF5A2	Chst11	KRT4
CRY1	PAX8	ELANE	Ckap2l	KRT7
CRYGD	PCCA	ELAVL1	Clcf1	KRT75
CRYZ	PCCB	ELK3	Clec11a	KY
CS	PCK1	ENG	Clec3b	LAMTOR1
CSF1	PCSK9	ENOX2	Clec4b2	LAPTM5
CSF1R	PDE11A	ENPEP	Clec4d	LBP
CSF2	PDE3A	ENPP1	Clec4e	LC3
CSF2RA	PDE4D	ENPP3	Clec5a	LCAT
CSF2RB	PDE8B	ENSA	Clec7a	LCN2
CSF3	PDGFRA	ENTPD1	Clu	LDH
CSK	PEPD	EP300	Cmpk2	LDHA
CSPP1	PET100	EPAS1	Cnr2	LDHB
CSRP3	PEX1	EPCAM	Coa6	LDL
CST3	PEX10	EPHA1	Col11a1	LDLC
CTC1	PEX11B	EPHA2	Col12a1	LDLR
CTF1	PEX12	EPHA3	Col14a1	LEP
CTGF	PEX13	EPHA4	Col18a1	LGALS3BP
CTLA4	PEX14	EPHA5	Col1a1	LGALS9
CTNNB1	PEX16	EPHA6	Col1a2	LHX6
CTRL	PEX19	EPHA7	Col4a3bp	LIF
CTSB	PEX2	EPHA8	Coro1a	LIG4
CTSC	PEX26	EPHB1	Cpamd8	LILRB2
CTSD	PEX3	EPHB2	Cpne6	LILRB3A
CTSG	PEX5	EPHB3	Creld2	LILRB4
CTSK	PEX6	EPHB4	Crp	LILRC2
CTSL	PEX7	EPHB6	Cryl1	LIN28B
CTSS	PFN1	EPHX2	Cryz	LITAF
CTTN	PGM1	EPO	Csf2rb	LMBRD2
CTTNBP2	PGM3	EPOR	Csf3r	LMCD1
CUBN	PHOX2B	EPRS	Ctgf	LOC100359515
CUX2	PHYH	EPX	Ctsg	LOC100360690
CWF19L2	PIEZO1	ERAP1	Cwf19l1	LOC100361907
CX3CL1	PIGA	ERAP2	Cxcl10	LOC100362814
CX3CR1	PIGM	ERBB2	Cxcl17	LOC100363510
CXCL1	PIGT	ERBB3	Cxcl2	LOC100909595
CXCL10	PIK3CA	ERBB4	Cxcl3	LOC100909725
CXCL11	PKD1	EREG	Cxcl9	LOC100909830
CXCL12	PKD2	ERF	Cxcr2	LOC100909857
CXCL13	PKHD1	ERN1	Cyp26b1	LOC100910636
CXCL16	PKP2	ESR1	Cyp27b1	LOC100910669
CXCL2	PLA2G7	ESRRA	Cyp4f18	LOC100910801
CXCL5	PLAT	ESRRB	Cyr61	LOC100910934
CXCL6	PLCB4	ESRRG	Cys1	LOC100910979
CXCL8	PLCG2	ETS1	Cytip	LOC100911104
CXCL9	PLEC	EZH1	Dbp	LOC100911215
CXCR2	PLG	EZH2	Dcun1d2	LOC100911224
CXCR3	PLIN1	F10	Ddc	LOC100911545
CXCR4	PLN	F11	Ddn	LOC100911625
CXCR6	PLOD1	F11R	Ddx58	LOC100911660
CYB5A	PMM2	F12	Defa5	LOC100911825
CYB5R3	PNKD	F13B	Derl3	LOC100911951
CYBA	PNPLA2	F2	Dgkb	LOC102553715
CYBB	POLG	F2R	Dhdh	LOC103689965
CYLD	POLG2	F2RL1	Dhrs9	LOC103690170
CYP11B1	POMT1	F2RL2	Dhx58	LOC103690289
CYP11B2	PON1	F2RL3	Diaph3	LOC103690326
CYP17A1	POR	F3	Dkk3	LOC103691261
CYP19A1	POU3F4	F5	Dlg2	LOC103691556
CYP1A1	POU6F2	F7	Dlgap5	LOC103694226
CYP1A2	PPA2	F8	Dner	LOC103694875
CYP26A1	PPARG	F9	Drd1	LOC103694905
CYP26B1	PPOX	FAAH	Dtx3l	LOC103694908
CYP27A1	PRDM16	FAAH2	Dusp6	LOC108348108
CYP27B1	PRDX1	FABP1	Ecel1	LOC108348140
CYP2B6	PRF1	FABP4	Ecm2	LOC108348155
CYP2C18	PRKACA	FABP5	Edil3	LOC24906
CYP2C19	PRKAG2	FADS2	Ednra	LOC259246
CYP2C8	PRKAR1A	FAM83B	Ednrb	LOC299282
CYP2C9	PRKCD	FAM83D	Efhd2	LOC308990
CYP2D6	PRKG1	FANCF	Efnb3	LOC497963
CYP2E1	PROC	FAP	Egfl6	LOC680329
CYP2J2	PROS1	FAS	Egr2	LOC680910
CYP2R1	PRPH	FASLG	Eif1a	LOC681325
CYP3A4	PRRT2	FASN	Eif2ak2	LOC685157
CYP3A5	PRRX1	FBXO11	Elane	LOC686087
CYP3A51P	PRSS1	FCAR	Elavl4	LOC690813
CYP4A11	PRSS2	FCER1G	Emb	LONRF2
CYP7A1	PSEN1	FCER2	Emc3	LOX1
CYP7B1	PSEN2	FCGR1A	Eme1	LPA
CYR61	PSMB8	FCGR2A	Emp1	LPCAT2
CYSLTR1	PTCH1	FCGR2B	Eno2	LPO
CYTB	PTEN	FCGR3A	Enpp3	LPPLA2
DAB1	PTGER2	FCGR3B	Entpd7	LRG1
DAB2IP	PTH1R	FCGRT	Epcam	LRP8
DAG1	PTPN11	FDFT1	Ephx1	LRR
DAGLB	PTPN22	FDPS	Ephx2	LRRC10
DAND5	PUF60	FDXR	Epsti1	LRRC14B
DAO	RAB3GAP2	FECH	Ercc1	LRRC4
DAP	RAF1	FER	Ereg	LRTM2
DAPK2	RAPSN	FES	Ero1a	LSAMP
DAXX	RARA	FFAR1	Erp27	LSP1
DBH	RASA1	FFAR2	Errfi1	LTB4
DBI	RBM20	FFAR3	Esyt2	LTB4R
DBN1	RBM8A	FFAR4	F10	LTBP2
DCAF17	REST	FGF1	F12	LUM
DCD	RET	FGF10	F13a1	LVEDP
DCLK2	RFT1	FGF14	F13b	LVSP
DCN	RHOH	FGF18	F2	LXR
DCTN1	RIT1	FGF2	F2rl2	LXR??
DCTN4	RNASEH2A	FGF21	F9	LXR??
DCTN6	RNASEH2B	FGF23	Fam105a	LXRΑ
DDAH1	RNASEH2C	FGF4	Fam111a	LY294002
DDAH2	RNF168	FGF7	Fam129b	LY6E
DDB2	RNF6	FGF8	Fam167a	LYZ2
DDC	RNU4ATAC	FGFBP1	Fam184b	MAB21L3
DDIT3	RPGR	FGFR1	Fam81a	MAD
DDOST	RPGRIP1L	FGFR2	Fbln1	MAF
DDR1	RPL11	FGFR3	Fbxo32	MAFF
DDR2	RPL15	FGFR4	Fbxo39	MALL
DDX53	RPL18	FGG	Fbxw10	MAN1A2
DECR1	RPL26	FGL2	Fcar	MAP2K5
DEFA1	RPL27	FGR	Fcgr2a	MAP3K6
DEFA3	RPL35	FHIT	Fcgr2b	MAP3K9
DEFB4A	RPL35A	FHL1	Fcgr3a	MAPK
DEFB4B	RPL5	FKBP4	Fcrl2	MAPKS
DENR	RPS10	FKBP5	Fermt3	MARK
DES	RPS15A	FLNA	Fetub	MASP2
DGAT1	RPS17	FLT1	Ffar2	MASR
DGAT2	RPS19	FLT3	Fga	MASR
DHCR7	RPS24	FLT4	Fgd3	MATK
DHDDS	RPS26	FN1	Fgf11	MAU
DHRS7C	RPS27	FN3K	Fgf12	MAVS
DHX38	RPS28	FNTA	Fgf23	MCEMP1
DHX40	RPS29	FNTB	Fgl1	MCP1
DHX58	RPS6KA3	FOLR1	Fgl2	MCTP2
DIAPH3	RPS7	FOLR2	Fgr	MDA
DIO3	RRM2B	FOLR3	Fhad1	MDFI
DISC1	RTEL1	FOS	Fhl1	MECP2
DKC1	RYR1	FOSL1	Fhod3	MED1
DKK1	RYR2	FOSL2	Fjx1	MERTK
DLAT	SALL4	FOXC1	Flnc	METTL1
DLC1	SAMHD1	FOXC2	Flrt1	MFN2
DLD	SC5D	FOXM1	Fn1	MGAM
DLEC1	SCGB3A2	FOXO1	Fndc1	MGC105567
DLEU7	SCN10A	FOXQ1	Fosb	MGC105649
DLL4	SCN1B	FPR1	Fosl1	MGC108823
DMD	SCN2A	FPR2	Fosl2	MGP
DMPK	SCN2B	FPR3	Foxm1	MIF
DNAAF3	SCN3B	FSCN1	Frmd3	MIRS
DNAH11	SCN4A	FSHB	Fst	MITD1
DNAH7	SCN4B	FSHR	Fstl3	MKI67
DNAH8	SCN5A	FST	Gabrb2	MLKL
DNAJC19	SCN9A	FSTL3	Gadd45g	MLLT11
DNAJC5B	SCNN1A	FTH1	Galnt14	MME
DNAJC6	SCNN1B	FURIN	Galnt3	MMP12
DNASE1	SCNN1G	FUT3	Gar1	MMP2
DNASE1L3	SCO1	FYN	Gbp2	MMP8
DNER	SCO2	FZD7	Gbp3	MMP9
DNM1L	SDCCAG8	G3BP1	Gbp4	MMPS
DNM2	SDHA	G6PC	Gbp5	MMVEC
DNMT1	SDHAF2	G6PC2	Gbp6	MPO
DOCK7	SDHB	G6PD	Gbp7	MPZL2
DOCK9	SDHC	GAA	Gc	MRTO4
DOLK	SDHD	GABBR2	Gdf15	MS4A6E
DPEP2	SELENON	GABRA1	Gdf6	MS4A7
DPEP3	SERAC1	GABRA2	Gimap9	MSN
DPM1	SERPINA1	GABRA3	Gjb2	MSR1
DPM3	SERPINA6	GABRA5	Glipr1	MT2A
DPP4	SERPINC1	GABRB2	Glrx	MTOR
DPP6	SERPIND1	GABRD	Gmfg	MTORC1
DPP8	SERPINF2	GABRE	Gnat1	MTORC2
DPP9	SERPING1	GABRG2	Gng12	MTPN
DPYD	SETBP1	GABRP	Gpld1	MTSS1
DPYS	SFTPA2	GABRQ	Gpr155	MUC5AC
DRD2	SFTPB	GABRR1	Gpr157	MUC5B
DSC2	SFTPC	GABRR2	Gprc5a	MUSTN1
DSCAM	SGCD	GABRR3	Gprin3	MX1
DSG2	SGO1	GAD1	Gpsm3	MX2
DSP	SH2B3	GAD2	Grem1	MXD1
DSPP	SHH	GADD45B	Gsn	MXD4
DST	SIK1	GAL	Gvin1	MYBPHL
DTNA	SIK3	GALC	Hamp	MYC
DUOX1	SIX3	GALE	Has1	MYD
DUOX2	SLC12A3	GALNS	Havcr2	MYD88
DUOXA2	SLC17A5	GALR1	Hbegf	MYH4
DUSP1	SLC18A3	GALR2	Hcar2	MYH6
DUSP6	SLC19A2	GALR3	Hcn2	MYL1
DYM	SLC22A5	GAPDH	Hcrtr1	MYL4
DYNLL1	SLC25A1	GART	Helz2	MYL7
DYSF	SLC25A15	GAST	Herc6	MYLPF
E2F1	SLC25A20	GATA3	Hes2	MYO1G
EARS2	SLC25A26	GATA4	Hfe2	MYOM3
EBI3	SLC25A3	GBA	Hilpda	NAB2
EBP	SLC25A4	GCG	Hmmr	NACHT
ECD	SLC2A1	GCGR	Hmox1	NAD(P)H
ECE1	SLC2A10	GCH1	Hnrnpab	NADH
ECE2	SLC30A10	GCK	Hr	NADP
ECSCR	SLC35A1	GDF15	Hsh2d	NADPH
EDA	SLC37A4	GDF2	Hspa1a	NAMPT
EDIL3	SLC40A1	GDF5	Hspb1	NAPSA
EDN1	SLC4A1	GDNF	Hsph1	NAV1.5
EDN2	SLC52A2	GEM	Icam5	NCAPH
EDN3	SLC52A3	GFRA3	Ier2	NCF4
EDNRA	SLC5A7	GGH	Ier5	NCR3
EDNRB	SLC7A7	GGPS1	Iffo1	NDC80
EEF1A2	SMAD3	GGT7	Ifi27l2b	NDRG1
EEF1B2P2	SMAD4	GH1	Ifi35	NE
EEF2	SMAD6	GHR	Ifi44	NEBL
EFNB1	SMARCAL1	GHRL	Ifi44l	NECTIN4
EFTUD2	SMPD1	GIP	Ifi47	NET1
EGF	SNAP25	GIPR	Ifih1	NF??B
EGFR	SNAP29	GJA1	Ifit1	NFAT3
EGR1	SNTA1	GJA10	Ifit2	NFB
EGR2	SOD1	GJA3	Ifit3	NFR2
EHBP1L1	SON	GJA4	Ifitm10	NFΚB
EHD3	SOS1	GJA5	Ifrd1	NGF
EHMT1	SOS2	GJA8	Igdcc4	NGP
EIF2A	SOX10	GJA9	Igfbp3	NLRC5
EIF2AK3	SOX9	GJB1	Igfbp5	NLRP12
EIF2AK4	SPAG1	GJB2	Igfbp6	NLRP3
EIF3K	SPECC1L	GJB3	Igsf6	NLRS
EIF3M	SPINK1	GJB4	Igtp	NME1
EIF5A	SPINK5	GJB5	Ikbke	NME2
ELAC2	SPRY2	GJB6	Il11	NO
ELANE	SPTA1	GJB7	Il17ra	NOCT
ELAVL1	SPTB	GJC1	Il18rap	NOP2
ELF3	SQSTM1	GJC2	Il1r2	NOS
ELK1	SRD5A3	GJC3	Il1rl2	NOTCH1
ELL	SRY	GJD2	Il1rn	NOTCH2
ELMO1	SSR4	GJD3	Il22ra2	NOX
ELN	STAT1	GJD4	Il6	NOX1
ELOVL2	STAT4	GJE1	Inhba	NOX2
ELOVL4	STAT5B	GLA	Inhbb	NOX4
ELOVL5	STIM1	GLI1	Irf7	NP4
ELOVL6	STN1	GLI2	Irf9	NPAS2
ELP1	STT3B	GLIPR1	Irgm	NPM1
EML1	STX11	GLO1	Irgm2	NPPA
ENAH	STX16	GLP1R	Isg15	NPPB
ENDOG	SUFU	GLP2R	Isg20	NPTX1
ENG	SUGCT	GLRA1	Itga2	NQO1
ENHO	SURF1	GLRB	Itgad	NR1D2
ENO2	SYNE1	GLUL	Itgam	NR3C2
ENPP1	SYNE2	GM2A	Itgax	NR4A3
ENPP2	SYT2	GMNN	Itgb2	NR5A2
ENPP7	TAB2	GMPS	Itgb7	NRF
ENSA	TACO1	GNA11	Itgbl1	NRF1
ENTPD1	TAF15	GNAQ	Itih3	NRF2
EP300	TALDO1	GNE	Itih4	NSD3
EPAS1	TANGO2	GNG7	Jaml	NUCB2
EPCAM	TAP1	GNRH1	Kcna3	NUDT12
EPG5	TAP2	GNRHR	Kcnh2	NUDT6
EPHA2	TAPBP	GOT1	Kcnj11	NUDT9
EPHA3	TARDBP	GOT2	Kcnk6	OAF
EPHA4	TAZ	GP1BA	Kcnq3	OAS1A
EPHB2	TBC1D24	GP6	Kif11	OAS1B
EPHX1	TBK1	GPA33	Kif20a	OAS1G
EPHX2	TBL1XR1	GPBAR1	Kif21b	OAS1H
EPO	TBX1	GPC3	Kif23	OAS1I
EPOR	TBX21	GPD1	Kif4a	OAS2
EPRS	TBX3	GPER1	Kit	OASL
ERAP1	TBX4	GPI	Klhdc8b	OASL2
ERBB2	TBX5	GPNMB	Klrk1	OGN
ERBB4	TCAP	GPR101	Knstrn	OLR1
ERBIN	TCF4	GPR119	Krt33b	OPN
ERCC2	TDP2	GPR12	Krt4	OSCAR
ERCC3	TECRL	GPR132	Krt7	OSCP
ERCC4	TEK	GPR139	Krt75	OSM
ERCC5	TERC	GPR17	Ky	OXLDL
ERCC6	TERT	GPR174	LOC100359515	P13K
ERCC8	TET2	GPR18	LOC100360690	P21
ERF	TF	GPR182	LOC100361907	P21CIP1
ERN1	TFAM	GPR183	LOC100362814	P38
ESR1	TGFB1	GPR3	LOC100363510	P38MAPK
ESR2	TGFB2	GPR31	LOC100909595	P44
ESRRA	TGFB3	GPR32	LOC100909725	P45
ESRRB	TGFBR1	GPR34	LOC100909830	P53
ESYT3	TGFBR2	GPR35	LOC100909857	P65
ETFA	TGIF1	GPR39	LOC100910636	P70S6K
ETFB	TGM5	GPR55	LOC100910669	PAC1
ETFDH	THBD	GPR63	LOC100910801	PADI4
ETS1	THPO	GPR84	LOC100910934	PAF
ETS2	TINF2	GPR85	LOC100910979	PAI1
EVPL	TK2	GPR87	LOC100911104	PAK1IP1
EWSR1	TLL1	GPR88	LOC100911215	PAKT
EXTL3	TMEM127	GPRC6A	LOC100911224	PAQR3
EYA4	TMEM237	GPX1	LOC100911545	PARP
F10	TMEM43	GRB2	LOC100911625	PARP10
F11	TMEM67	GREM1	LOC100911660	PARP12
F11R	TMEM70	GRHL2	LOC100911825	PARP14
F12	TNF	GRIA1	LOC100911951	PARP9
F13A1	TNFRSF11A	GRIA2	LOC102553715	PARPBP
F13B	TNFRSF11B	GRIA3	LOC103689965	PARS
F2	TNFRSF13B	GRIA4	LOC103690170	PBK
F2R	TNFRSF13C	GRIK1	LOC103690289	PCDHA11
F2RL1	TNFRSF1A	GRIK2	LOC103690326	PCLAF
F2RL3	TNNC1	GRIK3	LOC103691261	PCNA
F3	TNNI3	GRIK4	LOC103691556	PCSK1
F5	TNNI3K	GRIK5	LOC103694226	PCSK9
F7	TNNT2	GRIN1	LOC103694875	PCX43
F8	TNXB	GRIN2B	LOC103694905	PDCD4
F9	TOP3A	GRIN2C	LOC103694908	PDGF
FAAH	TP53	GRIN2D	LOC108348108	PDGFBB
FABP2	TPI1	GRK2	LOC108348140	PDK1
FABP3	TPM1	GRK3	LOC108348155	PDPN
FABP4	TPM2	GRK5	LOC24906	PDPR
FABP5	TPM3	GRM1	LOC259246	PDRP1
FADS1	TRAF3IP1	GRM2	LOC299282	PER2
FADS2	TRAF3IP2	GRM3	LOC308990	PER3
FAH	TRAIP	GRM4	LOC497963	PERK
FAIM2	TRAK1	GRM5	LOC680329	PERM1
FAM110A	TRDN	GRM6	LOC680910	PEX1
FAM114A1	TREM2	GRM7	LOC681325	PFKP
FAM20C	TREX1	GRM8	LOC685157	PGAM1
FAN1	TRIM32	GRN	LOC686087	PGC1??
FANCD2	TRIM37	GRPR	LOC690813	PGC1A
FAS	TRIP11	GSK3A	Lamtor1	PGF
FASLG	TRIP13	GSK3B	Laptm5	PGF1
FASN	TRIP4	GSN	Lbp	PGF1??
FASTKD2	TRMT5	GSR	Lcn2	PGF1Α
FAT4	TRMU	GSTP1	Ldlr	PGI2
FBF1	TRPC6	GUCY1B3	Lgals3bp	PGK1
FBLN5	TRPM4	GUCY2C	Lgals9	PGLS
FBN1	TSC1	GUSB	Lhx6	PGLYRP1
FBN2	TSC2	GZMB	Lif	PGLYRP2
FBP1	TSHR	H2AFX	Lig4	PHB2
FCAMR	TSPYL1	HAL	Lilrb2	PHD2
FCAR	TSR2	HAMP	Lilrb3a	PHF24
FCGR2A	TTC8	HAVCR2	Lilrb4	PHLPP
FCGR2B	TTN	HAX1	Lilrc2	PI16
FCGR2C	TTPA	HBB	Lin28b	PI3K
FCGR3A	TTR	HBEGF	Litaf	PIK3IP1
FCGR3B	TUBB	HCAR1	Lmbrd2	PIK3R5
FCRL6	TUBB4A	HCAR2	Lmcd1	PIMREG
FDPS	TWNK	HCAR3	Lonrf2	PIN4
FEN1	UBE3B	HCK	Lpcat2	PIRB
FES	UBQLN2	HCN1	Lrg1	PIRT
FEV	UCP2	HCN2	Lrp8	PIT
FEZ2	UNC13D	HCN4	Lrrc10	PJNK
FGA	USB1	HCRT	Lrrc14b	PKB
FGB	USP18	HCRTR1	Lrrc4	PKC
FGD5	USP8	HCRTR2	Lrtm2	PKC??
FGD6	USP9X	HDAC10	Lsamp	PKCΕ
FGF1	VAC14	HDAC2	Lsp1	PKG
FGF10	VAMP1	HDAC3	Ltb4r	PKM
FGF13	VANGL1	HDAC4	Ltbp2	PLA2G7
FGF14	VAPB	HDAC5	Lum	PLAU
FGF2	VCL	HDAC6	Ly6e	PLAUR
FGF21	VCP	HDAC7	Lyz2	PLG
FGF23	VHL	HDAC8	MGC105567	PLK1
FGF4	VKORC1	HDAC9	MGC105649	PLK3
FGF7	VPS33A	HDC	MGC108823	PLVAP
FGFR1	VWF	HDGF	Mab21l3	PMAIP1
FGFR2	WAS	HEXIM1	Maff	PMEPA1
FGFR3	WDPCP	HGF	Mall	PML
FGFR4	WDR19	HGFAC	Man1a2	PMTOR
FGG	WDR35	HHAT	Map2k5	POLR3G
FH	WIPF1	HIF1A	Map3k6	PON1
FHIT	WNK1	HIPK2	Map3k9	PP65
FHL1	WNK4	HIST1H1D	Masp2	PPAN
FHL2	WRAP53	HLA-A	Matk	PPAR
FHL5	WRN	HLA-B	Mavs	PPAR??
FIG4	WT1	HLA-DQA1	Mcemp1	PPARA
FILIP1L	WWOX	HLA-DQB2	Mctp2	PPARΑ
FKBP1B	XIAP	HLA-DRB1	Mdfi	PPARΒ
FKBP5	XK	HLA-DRB5	Med1	PPARΓ
FKRP	XPNPEP3	HMBS	Mettl1	PPL
FLAD1	XYLT1	HMGA1	Mgam	PPM1E
FLI1	XYLT2	HMGA2	Mgp	PPP1R3A
FLNA	YY1AP1	HMGB1	Mitd1	PPP2R3A
FLNC	ZBTB16	HMGB2	Mki67	PRA
FLT1	ZBTB24	HMGCR	Mlkl	PRAM1
FLT4	ZIC2	HMGCS1	Mllt11	PRELID3B
FLYWCH1	ZMPSTE24	HMGCS2	Mme	PRG4
FMO3	ZMYND10	HMOX1	Mmp12	PRKCE
FMOD	ZNF687	HMOX2	Mmp8	PRND
FN1		HNF1A	Mmp9	PROCR
FNDC1		HNF4A	Mpo	PROS1
FOLH1		HNMT	Mpzl2	PROZ
FOS		HNRNPA1	Mrto4	PRR3
FOSL1		HNRNPA2B1	Ms4a6e	PRR5L
FOXA3		HOXA11	Ms4a7	PRRC2A
FOXC1		HOXA13	Msn	PS
FOXC2		HOXA5	Msr1	PSMA1
FOXE1		HOXA7	Mt2A	PSMB8
FOXE3		HOXB13	Mtss1	PSTPIP1
FOXF1		HP	Mustn1	PTEN
FOXL2		HPD	Mx1	PTGER2
FOXM1		HPGDS	Mx2	PTGES
FOXO1		HPN	Mxd1	PTGS2
FOXO3		HPSE	Mxd4	PTP1B
FOXP1		HRAS	Mybphl	PTPN3
FOXP3		HRC	Myc	PTPRC
FPR2		HRH1	Myh4	PTPRD
FRMD4B		HRH2	Myl1	PTPRN
FRMD5		HRH3	Myl4	PTX3
FRS2		HRH4	Myl7	PUM3
FRZB		HSD11B1	Mylpf	PVR
FSCN1		HSD11B2	Myo1g	PYGL
FSD1		HSD17B1	Myom3	QKI
FSD1L		HSD17B4	Nab2	RAB44
FSHMD1A		HSF1	Napsa	RACGAP1
FST		HSP90AA1	Ncaph	RAGE
FSTL1		HSP90B1	Ncf4	RAI14
FSTL3		HSPA12B	Ncr3	RAP1
FTH1		HSPA5	Ndc80	RAPGEF3
FTO		HSPA8	Ndrg1	RARRES1
FURIN		HSPA9	Nebl	RAS
FUS		HSPB1	Nectin4	RASAL3
FUT3		HSPB3	Net1	RASGRP4
FXN		HSPB8	Ngp	RASSF5
FXYD1		HSPD1	Nlrc5	RBFOX1
G3BP1		HSPE1	Nlrp12	RBM15B
G6PC		HSPG2	Noct	RBMXL1B
G6PC3		HTR1A	Nop2	RCAN1
G6PD		HTR1B	Notch2	RCL1
GAA		HTR1D	Np4	REG3G
GAB1		HTR1E	Npas2	REN1
GABBR1		HTR1F	Nppa	RENIN
GABPA		HTR2A	Nppb	RETNLG
GABRA3		HTR2B	Nptx1	RF00017
GABRB1		HTR2C	Nr1d2	RF02271
GAD1		HTR3A	Nr4a3	RGD1305184
GADD45A		HTR3B	Nr5a2	RGD1307182
GAL		HTR5A	Nsd3	RGD1309362
GALNT2		HTR6	Nudt12	RGD1559482
GALNT3		HTR7	Nudt6	RGD1561157
GALNT7		HTRA1	Oas1a	RGD1561161
GAPDH		HTT	Oas1b	RGD1563888
GAS5		IAPP	Oas1g	RGD1564664
GAS6		IARS	Oas1h	RGD1564899
GATA1		ICA1	Oas1i	RGS14
GATA2		ICAM1	Oas2	RGS16
GATA4		ICOS	Oasl	RICTOU
GATA6		ICOSLG	Oasl2	RIPK1
GATAD1		ID1	Ogn	RIPK3
GATM		ID2	Olr1	RISK
GBA		IDE	Oscar	RN7SL1
GBP2		IDH1	Osm	RNASE4
GC		IDH2	PVR	RND1
GCA		IDO1	Padi4	RNF207
GCDH		IDS	Pak1ip1	RNF213
GCG		IFNA2	Parp10	RNF31
GCH1		IFNA5	Parp12	ROR??T
GCK		IFNA8	Parp14	RORT
GCKR		IFNAR1	Parp9	RORΓT
GCLC		IFNAR2	Parpbp	ROS
GCLM		IFNB1	Pbk	ROX1
GCSH		IFNG	Pcdha11	RPGRIP1
GDE1		IFNGR2	Pclaf	RPP38
GDF1		IFNL1	Pcsk1	RRAGD
GDF10		IFNL3	Pdpn	RRP12
GDF15		IFNW1	Pdpr	RSAD2
GDF2		IGF1	Per2	RT1-N2
GFI1B		IGF1R	Per3	RT1-N3
GFPT1		IGF2	Perm1	RT1-S3
GGCX		IGF2R	Pex1	RT1-T24-3
GGT1		IGFBP1	Pfkp	RTP4
GGT2		IGFBP2	Pgf	RUBCNL
GGT7		IGFBP3	Pglyrp1	RUFY4
GGTLC3		IGFBP5	Pglyrp2	RUNX1
GGTLC4P		IGFBP6	Phf24	RXRG
GGTLC5P		IGFBP7	Pi16	S100A8
GH1		IKBKAP	Pik3ip1	S100A9
GHR		IKBKB	Pik3r5	S1PR4
GHRH		IKBKE	Pimreg	SAA3
GHRHR		IL10	Pirb	SAMD9
GHRL		IL10RB	Pirt	SAPK
GHS		IL11	Plau	SCAD
GHSR		IL11RA	Plaur	SCAP
GIF		IL12A	Plg	SCARA5
GIGYF1		IL12B	Plk1	SCIMP
GIGYF2		IL12RB2	Plk3	SCN4B
GIP		IL13	Plvap	SCN5A
GIT1		IL13RA1	Pmaip1	SCOC
GJA1		IL13RA2	Pmepa1	SDC1
GJA4		IL15	Pml	SDC4
GJA5		IL15RA	Polr3g	SDF1
GK		IL16	Pon1	SDLDL
GLA		IL17D	Ppan	SELENOP
GLB1		IL17RA	Ppl	SELL
GLCCI1		IL18	Ppp1r3a	SELP
GLDC		IL18RAP	Ppp2r3a	SEMA3F
GLE1		IL19	Pram1	SEMA4A
GLI2		IL1A	Prelid3b	SEMA6B
GLO1		IL1B	Prg4	SENP7
GLP1R		IL1R1	Prkce	SERPINA10
GLRX		IL1R2	Prnd	SERPINA3N
GLT1D1		IL1RAP	Procr	SERPINB10
GLUL		IL20	Pros1	SERPINB1A
GMCL1		IL21	Proz	SERPINE1
GMCL2		IL21R	Prr5l	SERPING1
GMFG		IL22	Prrc2a	SERPINI1
GMNN		IL23R	Psmb8	SESN2
GNA11		IL24	Pstpip1	SFRP2
GNA12		IL25	Ptger2	SGMS2
GNAI2		IL2RA	Ptges	SGSM2
GNAQ		IL2RB	Ptgs2	SH2B2
GNAS		IL2RG	Ptpn3	SH2D5
GNB3		IL31	Ptprc	SH3BGRL
GNB5		IL33	Ptprd	SH3RF3
GNGT2		IL3RA	Ptprn	SHCBP1
GNL2		IL4	Pum3	SIGLEC1
GNPTAB		IL4R	Pygl	SIGLEC5
GNRH1		IL5	RF00017	SIRT1
GOLGA4		IL5RA	RF02271	SIRT3
GOLGB1		IL6	RGD1305184	SIRTKO
GORASP1		IL6R	RGD1307182	SLC16A3
GOSR2		IL6ST	RGD1309362	SLC1A1
GOT2		IL7	RGD1559482	SLC1A5
GP1BA		IL7R	RGD1561157	SLC23A2
GP6		IL9	RGD1561161	SLC25A34
GP9		ILK	RGD1563888	SLC25A36
GPC3		IMPA2	RGD1564664	SLC2A1
GPC4		IMPDH2	RGD1564899	SLC2A12
GPC5		INPP1	RT1-N2	SLC2A3
GPD1L		INPP5D	RT1-N3	SLC43A2
GPER1		INS	RT1-S3	SLC4A1
GPHN		INSR	RT1-T24-3	SLC6A8
GPI		IRAK1	Rab44	SLC7A1
GPR101		IRAK3	Racgap1	SLC7A11
GPR119		IRAK4	Rai14	SLC7A5
GPR149		IRF1	Rarres1	SLC7A8
GPR162		IRF3	Rasal3	SLFN5
GPR17		IRF8	Rasgrp4	SLN
GPR55		IRS1	Rassf5	SLPI
GPSM3		ISG15	Rbfox1	SMA
GPT		ITCH	Rbm15b	SMAD
GPX1		ITGA1	Rbmxl1b	SMAD1
GPX4		ITGA11	Rcan1	SMAD3
GRAP2		ITGA2	Rcl1	SMAD7
GREB1		ITGA2B	Reg3g	SMARCA4
GREM1		ITGA4	Retnlg	SMCO1
GRHL1		ITGA5	Rgs14	SMOX
GRIK4		ITGA6	Rgs16	SOCS3
GRK1		ITGA8	Rn7sl1	SOD
GRK2		ITGAE	Rnase4	SOD2
GRK3		ITGAL	Rnd1	SOD3
GRK4		ITGAM	Rnf207	SORD
GRK5		ITGAV	Rnf213	SP
GRK6		ITGB1	Rnf31	SP1
GRN		ITGB2	Rpgrip1	SP100
GSK3B		ITGB3	Rpp38	SP110
GSN		ITGB4	Rragd	SPATS2L
GSR		ITGB5	Rrp12	SPP1
GSTA1		ITGB6	Rsad2	SPP2
GSTK1		ITGB7	Rtp4	SPRED3
GSTM1		ITGB8	Rubcnl	SPRR1A
GSTM2		ITK	Rufy4	SPRY4
GSTO1		ITPR1	Runx1	SPTA1
GSTO2		ITPR2	Rxrg	SRA
GSTP1		ITPR3	S100a8	SREBP
GSTT1		JAG2	S100a9	SREBP1C
GSTZ1		JAK1	S1pr4	SRRM4
GTF2H1		JAK2	Samd9	SSC5D
GTF3A		JUN	Scara5	SSPN
GTPBP1		JUP	Scimp	ST13
GTPBP3		KAAG1	Scn4b	STAT
GUCY1A1		KAT2B	Scoc	STAT1
GUK1		KAT6B	Sdc1	STAT2
GYG1		KCNA1	Sdc4	STAT3
GYS2		KCNA10	Selenop	STAT5
GZMB		KCNA2	Sell	STC1
H2AFZ		KCNA3	Selp	STIM1
H6PD		KCNA5	Sema3f	STK10
HABP2		KCNA6	Sema4a	STK35
HACD4		KCNA7	Sema6b	STMN1
HADHA		KCNB1	Senp7	STRT3
HADHB		KCNB2	Serpina10	SYAP1
HAL		KCNC1	Serpina3n	SYT12
HAMP		KCNC2	Serpinb10	SYT14
HAND1		KCNC3	Serpinb1a	TAC
HAND2		KCNC4	Serpine1	TACC1
HAP1		KCND1	Serping1	TAG
HAS2		KCNH1	Serpini1	TANC2
HBA1		KCNH3	Sesn2	TAOC
HBA2		KCNH5	Sfrp2	TAP1
HBB		KCNJ1	Sgms2	TAP2
HBEGF		KCNJ11	Sgsm2	TAPBP
HBG1		KCNJ18	Sh2b2	TARM1
HBG2		KCNJ2	Sh2d5	TBC1D25
HBHR		KCNJ3	Sh3bgrl	TBXAS1
HBP1		KCNJ4	Sh3rf3	TC
HBS1L		KCNJ5	Shcbp1	TCAIM
HCAR2		KCNJ6	Siglec1	TCEAL7
HCCS		KCNJ9	Siglec5	TCTP
HCG17		KCNK9	Slc16a3	TEF
HCG18		KCNMA1	Slc1a1	TENM3
HCG24		KCNMB4	Slc1a5	TES
HCG27		KCNN1	Slc23a2	TFAM
HCG9		KCNN2	Slc25a34	TFPI
HCN2		KCNN3	Slc25a36	TFPI2
HCN4		KCNN4	Slc2a1	TG
HCRTR2		KCNQ1	Slc2a12	TGF
HDAC3		KCNQ2	Slc2a3	TGF ??
HDAC4		KCNQ3	Slc43a2	TGF??
HDAC5		KCNQ4	Slc4a1	TGF??1
HDAC9		KCNQ5	Slc6a8	TGF1
HDC		KCNT1	Slc7a1	TGF2
HDL3		KCNT2	Slc7a11	TGFB1
HDLBP		KCNU1	Slc7a5	TGFB2
HEATR6		KDM1A	Slc7a8	TGFΒ
HECTD4		KDM2A	Slfn5	TGFΒ1
HELZ2		KDM3A	Sln	TGIF1
HESX1		KDM4C	Slpi	THBS1
HEY2		KDM5A	Smco1	TIAM1
HFE		KDM5B	Smox	TIMP1
HGF		KDM5C	Socs3	TIMP2
HGFAC		KDM6B	Sord	TIMP3
HGS		KDM7A	Sp100	TL1
HHEX		KDR	Sp110	TL10
HHIPL1		KHDRBS1	Spats2l	TL1Β
HIF1A		KHK	Spp2	TL6
HILPDA		KIF11	Spred3	TLR
HIVEP2		KIF20B	Sprr1a	TLR13
HJV		KIF26B	Spry4	TLR2
HK1		KIF5A	Spta1	TLR3
HK2		KIR2DL1	Srrm4	TLR4
HLA-A		KIR2DL2	Ssc5d	TLRS
HLA-B		KIR2DL3	Sspn	TMEM151A
HLA-C		KIR2DS1	Stat1	TMEM154
HLA-DPB1		KIR3DL2	Stat2	TMEM156
HLA-DQB1		KISS1	Stc1	TMEM182
HLA-DRB1		KISS1R	Stk10	TMEM196
HLA-DRB5		KIT	Stk35	TMEM2
HLA-E		KITLG	Syap1	TMEM82
HLA-V		KLB	Syt12	TMPRSS2
HLCS		KLF4	Syt14	TNF
HLP		KLK1	Tacc1	TNF??
HMBS		KLK14	Tanc2	TNFR1
HMGA1		KLK2	Tap1	TNFRSF12A
HMGB1		KLK3	Tap2	TNFSF10
HMGCR		KLK4	Tapbp	TNFΑ
HMGCS2		KLK5	Tarm1	TNFΒ
HMOX1		KLK6	Tbc1d25	TNNI3
HNF1A		KLK7	Tbxas1	TNNT2
HNF4A		KLK8	Tcaim	TOP2A
HNRNPA1		KLKB1	Tceal7	TOR2A
HNRNPA3P1		KLRC1	Tef	TP
HNRNPD		KLRK1	Tenm3	TPA
HNRNPM		KMO	Tes	TPI1
HNRNPUL1		KMT2A	Tfpi2	TPT1
HOMEZ		KMT5A	Tgfb1	TPX2
HOPX		KNG1	Tgfb2	TREM1
HOXC6		KPNB1	Tgif1	TREM3
HOXC-AS1		KRAS	Thbs1	TRIB3
HOXD10		KRT17	Tiam1	TRIM21
HOXD13		KRT19	Timp1	TRIM34
HP		KRT6A	Tlr13	TRIM7
HPGDS		KSR1	Tlr2	TROAP
HPS1		KYNU	Tlr3	TTC9
HPS4		L3MBTL3	Tmem151a	TTLL7
HPSE		LAG3	Tmem154	TUBA4A
HPSE2		LAMB3	Tmem156	TUBB1
HRAS		LAMC2	Tmem182	TUBB2B
HRASLS		LAMP1	Tmem196	TUBB6
HRC		LAPTM4B	Tmem2	TUG1
HRG		LATS2	Tmem82	TXA2
HRH1		LBP	Tmprss2	TXB2
HRH2		LCAT	Tnfrsf12a	TXLNB
HS3ST1		LCK	Tnfsf10	TXNDC16
HSD11B1		LCN2	Top2a	TYROBP
HSD11B2		LCT	Tpx2	U??
HSD17B6		LDHA	Trem1	UBA7
HSD3B7		LDLR	Trem3	UBASH3B
HSF1		LEP	Trib3	UBD
HSH2D		LEPR	Trim21	UBE2D2
HSP90AA1		LGALS1	Trim34	UBE2F
HSP90B2P		LGALS2	Trim7	UBE2L6
HSPA14		LGALS3	Troap	UCA1
HSPA1A		LGMN	Ttc9	UCHL3
HSPA1B		LGR5	Ttll7	UCK2
HSPA2		LHCGR	Tubb1	UGDH
HSPA4		LIF	Tubb2b	UHRF1BP1L
HSPA5		LIFR	Tubb6	URGCP
HSPA8		LIMK1	Txlnb	USP18
HSPA9		LIMK2	Txndc16	VARS2
HSPB1		LINGO1	Tyrobp	VCAM1
HSPB2		LIPA	Uba7	VCAN
HSPB3		LIPE	Ubash3b	VEGF
HSPB6		LIPF	Ubd	VEGFR2
HSPB7		LIPG	Ube2d2	VIPR2
HSPD1		LMO2	Ube2f	VLDL
HSPG2		LNPEP	Ube2l6	VSIR
HT		LONP1	Uck2	VTN
HTC2		LOX	Ugdh	WISP1
HTN3		LOXL2	Uhrf1bp1l	WNT
HTR1A		LPA	Urgcp	WNT1A
HTR2A		LPAR1	Usp18	WNT5A
HTR2B		LPAR2	Vars2	WSB1
HTR3B		LPAR3	Vcan	XAF1
HTR4		LPAR4	Vipr2	XBP1
HTRA1		LPAR5	Vsir	XIRP1
HTRA2		LPAR6	Vtn	XIRP2
HTT		LPL	Wsb1	ZBP1
HYOU1		LRP1	Xaf1	ZFAND2A
ICAM1		LRP2	Xirp1	ZFP317
ICK		LRP6	Xirp2	ZFP709L1
ICOS		LRRK2	Zbp1	ZKSCAN1
ID1		LSM1	Zfand2a	ZNFX1
ID2		LSS	Zfp317	ZNRF2
ID3		LTA	Zfp709l1
IDH2		LTA4H	Zkscan1
IDO1		LTB	Znfx1
IDS		LTB4R	Znrf2
IDUA		LTB4R2
IFI27		LTBR
IFIH1		LTC4S
IFN1@		LTF
IFNA1		LTK
IFNA13		LY6D
IFNA2		LY75
IFNE		LY9
IFNG		LY96
IFNGR1		LYN
IFNGR2		LYVE1
IFNL3		LYZ
IFNL4		M6PR
IFRD1		MAD1L1
IFT52		MADCAM1
IGF1		MAG
IGF1R		MAGEA1
IGF2		MAGEA2
IGF2BP2		MAGEA3
IGF2R		MAGEA4
IGFALS		MAGEC1
IGFBP1		MAGEC2
IGFBP3		MAN2A1
IGFBP4		MANF
IGFBP7		MAOA
IGH		MAOB
IGHM		MAP2K1
IGKV2D-29		MAP2K2
IGLL1		MAP2K5
IKBKB		MAP2K7
IKBKG		MAP3K1
IKZF1		MAP3K10
IL10		MAP3K11
IL11		MAP3K14
IL12A		MAP3K19
IL12A-AS1		MAP3K2
IL12B		MAP3K3
IL12RB1		MAP3K4
IL13RA1		MAP3K5
IL15		MAP3K6
IL15RA		MAP3K7
IL16		MAP3K8
IL17A		MAP3K9
IL17B		MAP4
IL17D		MAP4K1
IL17F		MAP4K2
IL18		MAP4K3
IL18BP		MAP4K4
IL19		MAPK1
IL1A		MAPK10
IL1B		MAPK11
IL1R1		MAPK12
IL1RAP		MAPK14
IL1RL1		MAPK3
IL1RN		MAPK7
IL2		MAPK8
IL20		MAPK9
IL23R		MAPKAP1
IL25		MAPKAPK2
IL27		MAPKAPK3
IL27RA		MAPKAPK5
IL2RA		MAPT
IL32		MARCKS
IL33		MARK3
IL37		MAS1
IL4		MASP2
IL4R		MBL2
IL5		MBNL2
IL6		MBOAT4
IL6R		MBP
IL6ST		MBTPS1
IL7		MC1R
IL9		MC3R
ILF3		MC4R
ILK		MC5R
INPP5D		MCAM
INPP5F		MCHR1
INS		MCHR2
INSIG1		MCL1
INSIG2		MCM6
INSR		MCM7
INSRR		MCOLN1
IRAK1		MCOLN3
IRAK4		MDK
IRF1		MDM2
IRF2BP2		MECP2
IRF5		MELK
IRF6		MERTK
IRF8		MET
IRGM		METAP1
IRS1		METAP2
IRS2		MFGE8
IRX4		MGAM
ISCU		MGEA5
ISG15		MGLL
ISG20		MGMT
ISL1		MIF
ISYNA1		MKI67
ITGA1		MKRN1
ITGA2		MLANA
ITGA2B		MLH1
ITGAD		MLNR
ITGAM		MME
ITGAV		MMP1
ITGAX		MMP10
ITGB1		MMP11
ITGB2		MMP12
ITGB3		MMP13
ITGB4		MMP14
ITGB5		MMP15
ITGB6		MMP16
ITIH4		MMP2
ITPA		MMP21
ITPK1		MMP3
ITPR1		MMP7
ITPR2		MMP8
ITPR3		MMP9
IYD		MOG
JAK2		MPL
JAM3		MPO
JARID2		MRC1
JAZF1		MRC2
JCAD		MRGPRX2
JPH2		MS4A1
JPH3		MSH2
JPT1		MSI1
JUNB		MSI2
JUP		MSLN
KALRN		MSMB
KANK2		MSR1
KAT2A		MST1R
KAT2B		MSTN
KAT5		MTA1
KAT6A		MTAP
KAT6B		MTDH
KAT8		MTF1
KCNA1		MTHFR
KCNA3		MTM1
KCNA5		MTMR1
KCNAB1		MTNR1A
KCND2		MTNR1B
KCND3		MTOR
KCNE1		MTR
KCNE2		MUC1
KCNE3		MUC15
KCNH1		MUC16
KCNH2		MUC5AC
KCNH4		MUSK
KCNH7		MUT
KCNH8		MVD
KCNIP2		MVK
KCNJ11		MYB
KCNJ13		MYBPC3
KCNJ18		MYC
KCNJ2		MYCBP
KCNJ5		MYCN
KCNJ6		MYD88
KCNJ8		MYH2
KCNK2		MYH7
KCNK3		MYLK
KCNK5		MYLK2
KCNMA1		NAAA
KCNMB1		NAALAD2
KCNQ1		NACC1
KCNQ1-AS1		NAE1
KCNQ1OT1		NAMPT
KCNT2		NCF1
KCTD10		NCK1
KCTD15		NCL
KDR		NCOA3
KERA		NCOA4
KHDRBS1		NCSTN
KIAA0319		ND3
KIAA1217		NDUFA13
KIDINS220		NECTIN4
KIF12		NEDD9
KIF1B		NEK1
KIF23		NEK2
KIF28P		NEK6
KIF2C		NEK7
KIF6		NELL1
KIF9		NES
KISS1		NFE2L2
KISS1R		NFKB1
KIT		NFKB2
KITLG		NGF
KL		NGFR
KLF14		NISCH
KLF15		NKX3-1
KLF2		NLRP1
KLF4		NLRP3
KLF5		NME1
KLF6		NME9
KLHL29		NMUR1
KLK1		NMUR2
KLK3		NOD1
KLK4		NOD2
KLRC4		NODAL
KLRC4-KLRK1		NOP2
KLRK1		NOS1
KMT2A		NOS2
KMT2B		NOS3
KMT2D		NOTCH1
KMT2E		NOTCH2
KNG1		NOTCH3
KRAS		NOTCH4
KRIT1		NOX1
KRT16		NOX4
KRT90P		NPEPPS
KSR2		NPFFR1
KYNU		NPFFR2
L1CAM		NPM1
LAMA2		NPPB
LAMA3		NPPC
LAMB3		NPR1
LAMC2		NPR2
LAMP2		NPR3
LARS		NPSR1
LARS2		NPTX2
LBR		NPY
LBX1		NPY1R
LCAT		NPY2R
LCN2		NPY4R
LCT		NPY5R
LDB2		NQO1
LDHA		NQO2
LDLR		NR0B1
LDLRAP1		NR0B2
LEFTY1		NR1D1
LEFTY2		NR1H2
LEP		NR1H3
LEPQTL1		NR1I2
LEPR		NR3C1
LGALS13		NR3C2
LGALS16		NR4A1
LGALS2		NR4A2
LGALS3		NR5A2
LGALS3BP		NRAS
LGI4		NRG1
LGMN		NRN1
LHB		NRP1
LHFPL3		NRP2
LHX3		NSD1
LHX4		NT5E
LIF		NTF3
LIFR		NTF4
LILRB1		NTN1
LINC00240		NTRK1
LINC01312		NTRK2
LINC01339		NTRK3
LINC01550		NTSR1
LINC01950		NTSR2
LINC02145		NUAK1
LINC02210-CRHR1		NUAK2
LINC02398		NUCB1
LINC-ROR		NUDT3
LIPA		NUF2
LIPC		OAT
LIPE		ODC1
LIPG		OGDH
LIPT1		OGFR
LITAF		OLR1
LMAN1		OPA1
LMAN2		OPHN1
LMNA		OPRD1
LMNB1		OPRK1
LMOD1		OPRL1
LMX1B		OPRM1
LOC100505909		OR51E2
LOC105379861		ORAI1
LOC107984055		OSCAR
LONP1		OSM
LOX		OSMR
LPA		OXER1
LPAL2		OXGR1
LPCAT3		OXSR1
LPL		OXTR
LRP1		P2RX1
LRP4		P2RX3
LRP4-AS1		P2RX4
LRP5		P2RX7
LRP6		P2RY1
LRP8		P2RY10
LRPAP1		P2RY11
LRPPRC		P2RY13
LRRC8A		P2RY14
LSAMP		P2RY2
LTA		P2RY4
LTA4H		P2RY6
LTB		P2RY8
LTB4R		P4HA1
LTB4R2		PADI3
LTBP1		PADI4
LTBR		PAGE5
LTC4S		PAH
LTF		PAK1
LUC7L3		PAK2
LUM		PAK4
LY6E		PAOX
LY75		PARP1
LY86-AS1		PARP3
LY96		PASK
LYPD4		PAX5
LYPLA1		PBK
LYRM4		PBRM1
LYST		PCNA
LYZ		PCSK1
LZTR1		PCSK2
MACO1		PCSK4
MAD1L1		PCSK5
MAD2L1		PCSK6
MADD		PCSK7
MAF		PCSK9
MAFB		PCYT1B
MAGEE1		PDCD2
MALAT1		PDE10A
MALT1		PDE11A
MAML3		PDE1A
MANF		PDE1B
MAOA		PDE1C
MAP1LC3A		PDE2A
MAP1LC3B		PDE3B
MAP1S		PDE4A
MAP2K1		PDE4B
MAP2K2		PDE4C
MAP2K3		PDE4D
MAP2K7		PDE5A
MAP3K10		PDE7A
MAP3K12		PDE7B
MAP3K13		PDE9A
MAP3K14		PDGFA
MAP3K20		PDGFB
MAP3K5		PDGFC
MAP3K7CL		PDGFD
MAP3K8		PDGFRA
MAP4K5		PDGFRB
MAPK1		PDK2
MAPK14		PDK3
MAPK3		PDPK1
MAPK7		PDXK
MAPK8		PDXP
MAPK9		PDZK1
MAPKAPK2		PECAM1
MAPRE1		PEMT
MAPT		PEPD
MARCKSL1		PFKFB2
MARCO		PFKFB3
MARK2		PGA5
MARS		PGC
MAS1		PGD
MAST4		PGF
MATN1		PGGT1B
MATR3		PGR
MAX		PGRMC1
MAZ		PHB
MBL2		PHF8
MBL3P		PHGDH
MBTPS1		PHKG2
MC4R		PI4KB
MCF2L		PIGL
MCFD2		PIGU
MCS		PIK3CA
MDH2		PIK3CB
MDM2		PIK3CD
MDM4		PIK3CG
MECOM		PIM1
MECP2		PIM2
MED1		PIM3
MED23		PIN1
MEF2A		PINX1
MEF2C		PIP5K1A
MEFV		PKD2L1
MEGF10		PKM
MEN1		PKMYT1
MEOX2		PKN1
MERTK		PKN2
MESP1		PKN3
MET		PLA2G1B
MFAP2		PLA2G2A
MFAP5		PLA2G4A
MFGE8		PLA2G4C
MFN2		PLA2G7
MGME1		PLAC1
MGP		PLAT
MIA		PLAU
MIA3		PLAUR
MICA		PLCB1
MICE		PLD1
MIF		PLD2
MIP		PLEKHA5
MIR100		PLG
MIR106A		PLIN1
MIR107		PLK1
MIR122		PLK2
MIR126		PLK4
MIR127		PLN
MIR130A		PLOD1
MIR134		PLP2
MIR135B		PLTP
MIR137		PLXDC1
MIR141		PMEL
MIR142		PMS1
MIR143		PMVK
MIR144		PNLIP
MIR145		PNMT
MIR146A		PNP
MIR146B		PNPLA6
MIR148A		POLA1
MIR150		POLR2G
MIR151A		POMC
MIR152		PON1
MIR155		POR
MIR17		PORCN
MIR17HG		POSTN
MIR181C		PPARD
MIR181D		PPARG
MIR185		PPARGC1B
MIR18A		PPIB
MIR195		PPID
MIR197		PPIF
MIR199A1		PPM1D
MIR199A2		PPME1
MIR199B		PPOX
MIR19A		PPP2CA
MIR19B1		PPP2R5A
MIR206		PPT1
MIR208A		PPY
MIR208B		PRAME
MIR20A		PRCP
MIR21		PRDX4
MIR210		PRDX5
MIR214		PREP
MIR216A		PREPL
MIR22		PRG4
MIR221		PRKACA
MIR222		PRKAR1A
MIR223		PRKAR2B
MIR224		PRKCA
MIR23A		PRKCB
MIR24-1		PRKCD
MIR25		PRKCE
MIR27A		PRKCG
MIR27B		PRKCH
MIR2909		PRKCI
MIR29A		PRKCQ
MIR302A		PRKCZ
MIR30C1		PRKD1
MIR30C2		PRKDC
MIR31		PRKG1
MIR3201		PRKG2
MIR324		PRL
MIR328		PRLR
MIR33A		PRMT1
MIR340		PRMT3
MIR342		PRMT5
MIR34A		PRMT7
MIR361		PRNP
MIR365A		PROC
MIR377		PROKR1
MIR378A		PROKR2
MIR382		PROM1
MIR3936HG		PRSS1
MIR423		PRSS12
MIR425		PRSS8
MIR4491		PRTN3
MIR4513		PSCA
MIR451A		PSEN1
MIR486-1		PSEN2
MIR497		PSENEN
MIR499A		PSMB5
MIR508		PSMB8
MIR509-1		PSMD10
MIR519D		PTAFR
MIR539		PTBP1
MIR624		PTEN
MIR648		PTGDR
MIR664A		PTGDR2
MIR665		PTGER1
MIR675		PTGER2
MIR759		PTGER3
MIR876		PTGER4
MIR99A		PTGES
MIRLET7B		PTGFR
MIRLET7G		PTGIR
MIRLET7I		PTGIS
MITF		PTGS1
MKKS		PTGS2
MKL1		PTH
MLEC		PTH2R
MLH1		PTK2
MLH3		PTK2B
MLIP		PTK6
MLX		PTN
MLXIPL		PTP4A1
MMAA		PTP4A2
MMAB		PTP4A3
MMACHC		PTPN1
MMADHC		PTPN11
MMD		PTPN13
MME		PTPN14
MMEL1		PTPN6
MMP1		PTPRB
MMP10		PTPRC
MMP11		PTPRJ
MMP12		PTPRZ1
MMP13		PYGM
MMP14		PYY
MMP2		QPCT
MMP3		RAB22A
MMP7		RAB7A
MMP8		RAB9A
MMP9		RAC1
MMRN1		RAD51
MNDA		RAF1
MOK		RALBP1
MPG		RAPGEF4
MPI		RARA
MPL		RARB
MPO		RARG
MPRIP		RASA1
MPV17		RBBP9
MPZ		RBCK1
MPZL2		RBP4
MRAS		RBP5
MRPL28		RBPJ
MRPL3		RCE1
MRPS6		RCVRN
MSC		RECK
MSH2		REG3A
MSH6		REG4
MSL2		REL
MSMO1		RENBP
MSN		RET
MSR1		RFWD2
MSRA		RGS12
MSTN		RGS16
MSX2		RGS2
MT1B		RGS4
MT1F		RGS6
MT2A		RGS8
MTAP		RHAG
MTHFD1L		RHCG
MTHFR		RHD
MTMR14		RHO
MTNR1A		RHOA
MTO1		RHOB
MTOR		RIC8A
MTPN		RIC8B
MTR		RICTOR
MTRR		RIPK1
MTSS1		RIPK2
MTTP		RNASEL
MUC1		RNF34
MUC16		RNF43
MUC2		RNF7
MUC5AC		RNMT
MUC5B		RNPEP
MUSK		ROBO4
MUT		ROCK1
MVK		ROCK2
MVP		RORA
MX1		RORB
MXD1		RORC
MXI1		ROS1
MYB		RPE65
MYBPC3		RPS12
MYC		RPS6KA1
MYD88		RPS6KA2
MYDGF		RPS6KA3
MYH11		RPS6KA5
MYH6		RPS6KA6
MYH7		RPS6KB1
MYH9		RRM1
MYL2		RRM2
MYL3		RS1
MYL4		RSPO1
MYL7		RTN4
MYLIP		RTN4R
MYLK		RUNX2
MYLK2		RUNX3
MYO5A		RXFP1
MYO7A		RXFP3
MYO9B		RXRA
MYOCD		RXRB
MYOD1		RXRG
MYOZ2		RYR1
N4BP2L2		S100A12
NAA25		S100A4
NACC1		S100A6
NAGA		S100A8
NAGS		S100A9
NAMPT		S100B
NANOS2		S1PR1
NANOS3		S1PR2
NAT2		S1PR3
NAXE		S1PR4
NBEAL1		S1PR5
NBEAL2		SBK3
NCAM1		SCAP
NCEH1		SCARB1
NCF1		SCD
NCF1C		SCGB1A1
NCF2		SCGB1D2
NCL		SCGB2A2
NCOA6		SCN11A
ND1		SCN1A
ND2		SCN2A
ND4		SCN4A
ND4L		SCN8A
ND5		SCN9A
ND6		SCNN1A
NDP		SCNN1B
NDST4		SCNN1D
NDUFA2		SCNN1G
NDUFB11		SCT
NDUFS2		SCUBE2
NDUFS4		SDC1
NDUFS6		SDC2
NECTIN2		SELE
NEDD4		SELL
NEDD9		SELP
NEFH		SELPLG
NEIL1		SEMA4D
NEK1		SENP1
NEK9		SENP8
NES		SERPINA1
NEUROD1		SERPINA6
NEXN		SERPINB5
NF2		SERPINC1
NFAT5		SERPIND1
NFATC2		SERPINE1
NFATC4		SERPINF1
NFE2		SERPING1
NFE2L1		SERPINI2
NFE2L2		SETD7
NFIX		SFRP4
NFKB1		SFTPD
NFKB2		SGCA
NFKBIA		SGCG
NFU1		SGK1
NGB		SGO1
NGF		SGPL1
NGFR		SGPP1
NHP2		SGSH
NHS		SH2B3
NIDDM1		SHH
NIF3L1		SIGLEC15
NISCH		SIK1
NKX2-1		SIK2
NKX2-5		SIK3
NLN		SIRT1
[truncated: 1,242 more rows]
