# Supplementary material for: The Protective Effects of Shengmai Formula Against Myocardial Injury Induced by Ultrafine Particulate Matter Exposure and Myocardial Ischemia are Mediated by the PI3K/AKT/p38 MAPK/Nrf2 Pathway
Source: Front Pharmacol. 2021 Mar 8;12:619311. doi: 10.3389/fphar.2021.619311 (PMC7982744; doi:10.3389/fphar.2021.619311)
Supplement: Supplementary file 11 [file table6.xlsx]

## Sheet: Hub nodes features
Table S6 The list of 354 hub nodes and the interaction network consisting of these 354 nodes
Hub nodes	Degree	Betweenness Centrality	Closeness Centrality
A2M	42	0.00089918	0.459038
ALB	110	0.0267013	0.542243
APOA1	67	0.00690075	0.48224
APOE	60	0.00486868	0.474462
CLU	47	0.00227567	0.460235
CP	44	0.00156424	0.454311
CRP	49	0.00367192	0.480926
F13A1	32	0.00052558	0.44125
F2	53	0.00712967	0.480926
FERMT3	30	0.00071874	0.449682
FGA	79	0.0121077	0.516837
FGB	58	0.00726415	0.497884
HPX	20	0.00015312	0.421744
IL1B	75	0.00798536	0.530827
MMP2	55	0.00885827	0.507914
MMP8	27	0.00039562	0.430488
ORM1	51	0.00398413	0.461438
PF4	64	0.00732506	0.480272
PLG	58	0.00632681	0.49096
PROC	47	0.0016438	0.457847
SERPINE1	54	0.00360261	0.48489
SERPINF2	32	0.00028727	0.444025
SERPING1	30	0.00047133	0.435802
SRGN	31	0.00081841	0.455484
TGFB1	52	0.00730984	0.503566
THBS1	41	0.00153486	0.46755
TIMP1	72	0.00493493	0.502849
TTR	30	0.00070415	0.433661
ABCA1	22	0.00084609	0.434729
APOA2	57	0.00382489	0.462042
APOB	69	0.0221286	0.531627
CYP7A1	15	0.00111235	0.37754
LCAT	16	0.00022395	0.404817
LPA	28	0.00094609	0.432069
LPL	25	0.00082872	0.439055
MED1	22	0.00104535	0.439055
MMP9	88	0.0164032	0.529235
PON1	19	0.00048712	0.428398
TLR2	59	0.00519254	0.505007
ACTA1	9	0.00038581	0.415783
CASP3	55	0.00820844	0.520649
GAPDH	73	0.0242586	0.548989
PIK3CA	48	0.00516655	0.486226
PLD1	32	0.00349078	0.444584
PPP1CC	22	0.00471925	0.413834
ACTN1	33	0.00087487	0.445707
F5	54	0.00221017	0.470667
FGG	77	0.0108362	0.514577
FN1	102	0.0177039	0.549844
ITGA2	20	0.00030275	0.435802
ITGB7	19	0.000526	0.432598
PROS1	30	0.00044545	0.435802
SDC4	23	0.00069187	0.452564
SRC	83	0.0281031	0.563898
TGFB2	30	0.00028152	0.440699
ADAM8	28	0.00083462	0.414806
CD36	37	0.0054234	0.440699
CD53	27	0.00036754	0.393096
CD93	25	0.00010603	0.386214
CLEC4D	24	2.077e-05	0.376734
CLEC5A	25	8.766e-05	0.37754
CYBA	30	0.00141456	0.442356
CYBB	40	0.00476895	0.46755
FCAR	25	9.017e-05	0.37754
ITGAL	35	0.00191946	0.437965
ITGAM	93	0.0238471	0.533233
ITGB2	62	0.0107919	0.502849
LAMTOR1	24	0.00109507	0.406214
LILRB2	26	0.00114316	0.413834
MCEMP1	25	0.00037979	0.390919
MGAM	22	0.00067776	0.412865
OLR1	30	0.00190654	0.43154
PLAU	43	0.00536177	0.46817
PLAUR	36	0.00380937	0.451985
SLC2A3	28	0.00185263	0.408092
TARM1	24	2.077e-05	0.376734
VCAM1	60	0.0098909	0.516837
ADAR	21	7.64e-06	0.366183
BST2	24	0.00449658	0.406214
IFIH1	44	0.00420186	0.446271
IRF5	35	0.00298224	0.456662
ISG20	24	4.355e-05	0.378349
MX2	35	0.00061781	0.408565
OAS2	37	0.00141086	0.42944
OASL	39	0.00185061	0.433661
STAT2	35	0.00311975	0.460836
XAF1	31	0.00054431	0.390487
ADCY1	39	0.00300666	0.447402
C3	86	0.0149248	0.495091
C5	42	0.00201148	0.436341
CCL21	37	0.00029529	0.44015
CCR1	47	0.00123749	0.47832
CCR2	53	0.00167383	0.484225
CCR5	55	0.0027106	0.493017
CXCL3	41	0.00046703	0.447402
CXCL5	43	0.00051821	0.453728
GNB3	47	0.00722887	0.457254
OPRK1	35	6.331e-05	0.427361
S1PR4	37	0.00073666	0.442356
AGT	69	0.0117135	0.505007
C5AR1	45	0.00217433	0.465699
CCL20	44	0.00061635	0.462647
CCR9	41	0.00047323	0.440699
CPB2	24	0.00051077	0.407621
CTSG	18	0.00050873	0.414806
CXCL10	81	0.0248882	0.521418
CXCL8	90	0.0139669	0.540582
CXCL9	48	0.00118967	0.480272
CXCR2	46	0.00293671	0.488243
F2RL2	12	0.00021431	0.413349
LEP	49	0.00681911	0.495787
PENK	65	0.006392	0.47319
RETN	37	0.00334373	0.480272
STAT3	85	0.0181295	0.555031
AHR	17	0.00088647	0.456072
CCL2	73	0.00616682	0.527653
AHSG	67	0.0041102	0.475741
APOA4	28	0.0006552	0.39887
APOH	30	0.00077144	0.409988
BMP2	15	0.0003283	0.427879
C8A	18	0.00040855	0.393973
CDH2	45	0.00219654	0.47832
CHRDL1	32	0.00010791	0.434729
F13B	18	7.235e-05	0.375932
FGF23	40	0.00271298	0.477027
FSTL3	31	0	0.433661
FTCD	15	0.00020688	0.372363
HP	41	0.00292423	0.44797
HRC	31	0	0.433661
IGFBP3	40	0.00071426	0.459038
IGFBP5	34	0.00012845	0.445145
IL6	138	0.0545897	0.597293
PCSK9	37	0.00063594	0.451985
SERPINA10	37	0.00044362	0.436881
SERPIND1	42	0.00077483	0.442356
SPP1	54	0.00382888	0.493706
SPP2	37	0.00040898	0.436881
VCAN	41	0.00132541	0.466314
AKAP9	18	0.00326216	0.442356
ARAF	21	0.00120232	0.445145
ATG7	45	0.021768	0.497884
BRAF	21	0.0009229	0.440699
PLK1	42	0.0043734	0.424279
TPX2	33	0.00052091	0.376333
YWHAE	15	0.00108799	0.403429
AKR1C3	6	5.877e-05	0.341723
AR	33	0.00471698	0.47962
CYP1A1	13	0.00044256	0.35947
HPGDS	11	0.00157141	0.416274
AKT2	21	0.00195556	0.456072
CASP9	19	0.00066448	0.460836
CCNA2	45	0.00942032	0.447402
CD80	39	0.00234258	0.47319
GNG12	46	0.00548696	0.456662
IRS1	26	0.00094796	0.462647
MTOR	40	0.00679349	0.502849
PML	18	0.00080746	0.437423
PPP2CB	32	0.00990822	0.468792
PTEN	49	0.00962148	0.507184
SIRT1	37	0.00400266	0.498588
CAT	26	0.00463625	0.463863
CCND1	50	0.00659643	0.510854
EGFR	83	0.0298509	0.5648
HMOX1	36	0.00155933	0.490278
ICAM1	62	0.00654734	0.519882
IL4	65	0.00564918	0.520649
KIT	23	0.00043177	0.46755
LTF	21	0.00028461	0.41924
MPO	34	0.00087985	0.465699
NR3C1	27	0.00207973	0.474462
SELP	29	0.00038982	0.463863
VTN	27	0.00079074	0.453728
ANXA1	44	0.00165746	0.466931
CNR1	38	0.00061076	0.442356
CNR2	34	1.45e-06	0.422754
GPSM3	33	0	0.420739
IL13	43	0.00170851	0.493017
APLN	39	0.00072566	0.453145
CXCL1	76	0.00921608	0.510854
HCAR2	34	1.45e-06	0.422754
SP1	28	0.00177374	0.465086
APOM	18	0.00011375	0.405281
CASP8	28	0.00183573	0.456072
PGR	17	0.00047583	0.430488
SMAD3	34	0.00402975	0.489598
ARG1	32	0.00209034	0.47319
CAMP	28	0.00076787	0.444584
CHI3L1	23	0.00026466	0.437965
NFKB1	57	0.0158449	0.523739
PTX3	23	0.00028421	0.437423
SLPI	18	4.616e-05	0.404353
SOCS3	44	0.0167125	0.490278
TCN1	17	1.19e-06	0.403429
TIMP2	23	0.00031587	0.435265
ARRB1	29	0.00288163	0.484225
BCL2L11	29	0.00144685	0.475741
CHRM2	39	0.00443811	0.480272
NOTCH1	39	0.00343624	0.507914
RPS27A	64	0.0332747	0.532428
ASB10	25	0	0.395297
ASB12	25	0	0.395297
ASB18	25	0	0.395297
ASB9	25	0	0.395297
CDC20	63	0.0193785	0.432598
DTX3L	29	0.00083085	0.415783
FBXO40	25	0	0.395297
FBXW10	25	0	0.395297
HERC6	45	0.00427636	0.421744
KEAP1	33	0.00559687	0.437965
RNF34	25	0	0.395297
TRIM21	42	0.00589498	0.444584
TRIM50	25	0	0.395297
UBA7	36	0.00223345	0.406682
UBE2D2	35	0.00445489	0.451985
UBE2L6	41	0.00302356	0.419738
WSB1	25	0	0.395297
ZNRF2	26	0.00035308	0.405281
ASB15	25	0	0.395297
ASB2	26	0.0003282	0.403429
FBXO32	26	0.00035308	0.405281
JAK2	43	0.00533368	0.495787
AURKB	40	0.00323988	0.408092
BUB1	35	0.00052929	0.383279
BUB1B	37	0.00170228	0.399321
CCNB1	46	0.00912142	0.44125
CENPE	34	0.00048791	0.382449
CKAP2L	26	8.32e-06	0.347783
DLGAP5	31	3.355e-05	0.360572
KIF11	34	0.00344054	0.396629
KIF23	32	5.419e-05	0.36131
NCAPH	32	5.419e-05	0.36131
NDC80	36	0.00114758	0.393096
SHCBP1	27	8.62e-06	0.350546
SKA1	25	0.00027524	0.374735
TROAP	28	1.542e-05	0.359105
BECN1	16	0.00016875	0.423261
NGF	31	0.00131989	0.471295
XIAP	19	0.0014726	0.451985
HMGB1	25	0.00070265	0.469415
COL1A1	20	0.00029812	0.432598
COL1A2	17	0.00020055	0.417258
USP18	31	0.00054172	0.409513
C4A	39	0.00089517	0.437965
C4B	9	6.858e-05	0.360941
FCGR2A	23	0.00072665	0.450255
CACNA1C	11	0.00052176	0.390055
CACNA1D	10	0.00015158	0.364293
CACNA1S	9	8.019e-05	0.363918
CACNB2	10	0.00015158	0.364293
CACNB3	9	0.0001255	0.357649
CAMK2B	13	0.0029146	0.428398
STAT1	74	0.0272888	0.524517
IL18	38	0.00057963	0.476383
FADD	17	0.00109897	0.424279
PRKCB	18	0.00125271	0.451985
RIPK1	18	0.0003858	0.427879
CD14	17	0.00143424	0.439055
TLR3	41	0.00419007	0.493017
ENO1	9	0.00038402	0.400681
TPI1	7	6.036e-05	0.364293
CCK	12	0.00038738	0.40205
SELL	26	0.0003126	0.438509
CCL3	35	0.00049475	0.462042
CXCL2	50	0.00130164	0.47962
CXCR6	37	0.00017881	0.433661
IL10	70	0.00566793	0.528443
IL5	27	0.00016973	0.462042
ITGAX	64	0.0116398	0.506456
PTPRC	47	0.00622583	0.497183
TLR4	77	0.0134585	0.53811
TNF	109	0.0325013	0.571197
CCL5	70	0.00733406	0.510116
DDX58	49	0.00725072	0.471925
FOXP3	35	0.00095069	0.487569
HCAR3	34	1.45e-06	0.422754
IRF7	52	0.00931159	0.477673
MYD88	36	0.00148525	0.473826
SDC1	28	0.00117185	0.465086
TYROBP	16	0.00049202	0.417751
EIF2AK2	29	0.00194603	0.419738
CD177	24	2.077e-05	0.376734
NCOA1	24	0.00125365	0.447402
PPARA	25	0.00171722	0.449109
CD44	54	0.0110656	0.524517
GBP2	27	0.00074396	0.422754
HMMR	32	0.00225164	0.401593
IRF9	35	0.00245899	0.447402
CDCA2	26	4.13e-06	0.349505
CENPF	34	0.00048791	0.382449
CEP55	30	2.31e-05	0.360204
FOXM1	42	0.0150276	0.460836
MKI67	36	0.00669814	0.42377
TYMS	29	0.00240702	0.402968
CDC45	30	0.000164	0.370798
CDK1	55	0.0164717	0.463863
KIF20A	31	3.355e-05	0.360572
KIF4A	31	3.355e-05	0.360572
PCNA	23	0.00206281	0.401593
RACGAP1	31	0.00210045	0.40389
PSMB8	35	0.0104372	0.454311
CDKN2A	29	0.0025293	0.471925
ESR1	40	0.00709657	0.49096
FGFR3	15	0.00015662	0.436881
MAP2K7	17	0.00024405	0.427879
PTGS2	45	0.00330063	0.50142
SMARCA4	17	0.00143781	0.426328
CTGF	27	0.00044322	0.459635
LCN2	32	0.0007598	0.456662
RTP4	25	0.000234	0.394855
CYP19A1	9	0.00056132	0.400681
CYP2E1	7	0.00053519	0.387486
CYR61	37	0.0005054	0.455484
DHX58	25	9.579e-05	0.379162
IFI44	28	0.00028956	0.396629
IFI44L	26	0.00016543	0.39574
IFIT1	33	0.00042834	0.408092
IFIT2	30	0.00025821	0.405747
IFIT3	35	0.00178864	0.444584
ISG15	40	0.00309367	0.434194
NLRP3	19	0.00022882	0.445707
PARP12	19	1.57e-06	0.373545
ELANE	40	0.00260897	0.472557
SERPINA1	59	0.00154909	0.466314
NCOA2	23	0.00099272	0.435802
GC	29	0.00065172	0.413834
ITIH3	17	6.67e-05	0.382449
HELZ2	14	0.0002881	0.404353
HIF1A	35	0.00335403	0.484225
PKM	18	0.00257437	0.445145
PSMA1	17	0.00098961	0.442356
SLC2A1	12	0.00012202	0.412865
IFI35	32	0.0002035	0.388767
MX1	37	0.00152528	0.424789
RSAD2	34	0.00060132	0.408092
PIK3R1	44	0.00430522	0.4829
ITGB3	43	0.00338959	0.473826
PRKCA	23	0.00245292	0.468792
LDHA	11	0.00042414	0.404353
PKLR	6	0.00010619	0.37197
LDLR	25	0.00669578	0.47832
MAVS	21	0.00108627	0.408092
MTHFR	9	0.00114794	0.387912
MYC	65	0.0165262	0.543077
PBK	33	0.00092463	0.394413
PPP2CA	39	0.0171953	0.497183
RXRA	22	0.00299658	0.46817
VEGFA	106	0.030786	0.5648
NR1H4	19	0.00277317	0.418246
OSCAR	19	0.00037057	0.408565
TOP2A	33	0.00082665	0.382035
RAB44	22	0.00061995	0.384951
RNF213	33	0.00124272	0.404817
SOD2	19	0.00180195	0.463255
UBE2F	25	0	0.395297

## Sheet: Hub node direct interactions
Node1	Node2
A2M	ALB
A2M	APOA1
A2M	APOE
A2M	CLU
A2M	CP
A2M	CRP
A2M	F13A1
A2M	F2
A2M	FERMT3
A2M	FGA
A2M	FGB
A2M	HPX
A2M	IL1B
A2M	MMP2
A2M	MMP8
A2M	ORM1
A2M	PF4
A2M	PLG
A2M	PROC
A2M	SERPINE1
A2M	SERPINF2
A2M	SERPING1
A2M	SRGN
A2M	TGFB1
A2M	THBS1
A2M	TIMP1
A2M	TTR
ABCA1	APOA1
ABCA1	APOA2
ABCA1	APOB
ABCA1	APOE
ABCA1	CYP7A1
ABCA1	FGA
ABCA1	IL1B
ABCA1	LCAT
ABCA1	LPA
ABCA1	LPL
ABCA1	MED1
ABCA1	MMP9
ABCA1	PON1
ABCA1	TLR2
ACTA1	CASP3
ACTA1	GAPDH
ACTA1	PIK3CA
ACTA1	PLD1
ACTA1	PPP1CC
ACTN1	A2M
ACTN1	ACTA1
ACTN1	ALB
ACTN1	CLU
ACTN1	F13A1
ACTN1	F5
ACTN1	FERMT3
ACTN1	FGA
ACTN1	FGB
ACTN1	FGG
ACTN1	FN1
ACTN1	ITGA2
ACTN1	ITGB7
ACTN1	ORM1
ACTN1	PF4
ACTN1	PIK3CA
ACTN1	PLG
ACTN1	PROS1
ACTN1	SDC4
ACTN1	SERPINE1
ACTN1	SERPINF2
ACTN1	SERPING1
ACTN1	SRC
ACTN1	SRGN
ACTN1	TGFB1
ACTN1	TGFB2
ACTN1	THBS1
ACTN1	TIMP1
ADAM8	CD36
ADAM8	CD53
ADAM8	CD93
ADAM8	CLEC4D
ADAM8	CLEC5A
ADAM8	CP
ADAM8	CYBA
ADAM8	CYBB
ADAM8	FCAR
ADAM8	FERMT3
ADAM8	ITGAL
ADAM8	ITGAM
ADAM8	ITGB2
ADAM8	LAMTOR1
ADAM8	LILRB2
ADAM8	MCEMP1
ADAM8	MGAM
ADAM8	MMP9
ADAM8	OLR1
ADAM8	PLAU
ADAM8	PLAUR
ADAM8	PLD1
ADAM8	SLC2A3
ADAM8	TARM1
ADAM8	VCAM1
ADAR	BST2
ADAR	IFIH1
ADAR	IRF5
ADAR	ISG20
ADAR	MX2
ADAR	OAS2
ADAR	OASL
ADAR	STAT2
ADAR	XAF1
ADCY1	C3
ADCY1	C5
ADCY1	CCL21
ADCY1	CCR1
ADCY1	CCR2
ADCY1	CCR5
ADCY1	CXCL3
ADCY1	CXCL5
ADCY1	GNB3
ADCY1	OPRK1
ADCY1	PF4
ADCY1	S1PR4
AGT	ADCY1
AGT	ALB
AGT	APOE
AGT	C3
AGT	C5
AGT	C5AR1
AGT	CCL20
AGT	CCL21
AGT	CCR1
AGT	CCR2
AGT	CCR5
AGT	CCR9
AGT	CPB2
AGT	CRP
AGT	CTSG
AGT	CXCL10
AGT	CXCL3
AGT	CXCL5
AGT	CXCL8
AGT	CXCL9
AGT	CXCR2
AGT	CYBA
AGT	F2
AGT	F2RL2
AGT	FN1
AGT	GNB3
AGT	LEP
AGT	MED1
AGT	MMP2
AGT	OPRK1
AGT	PENK
AGT	PF4
AGT	PIK3CA
AGT	PLG
AGT	RETN
AGT	S1PR4
AGT	STAT3
AGT	TGFB1
AGT	VCAM1
AHR	CCL2
AHSG	A2M
AHSG	ACTN1
AHSG	AGT
AHSG	ALB
AHSG	APOA1
AHSG	APOA2
AHSG	APOA4
AHSG	APOB
AHSG	APOE
AHSG	APOH
AHSG	BMP2
AHSG	C3
AHSG	C8A
AHSG	CDH2
AHSG	CHRDL1
AHSG	CLU
AHSG	CP
AHSG	CPB2
AHSG	CRP
AHSG	F13A1
AHSG	F13B
AHSG	F2
AHSG	F5
AHSG	FERMT3
AHSG	FGA
AHSG	FGB
AHSG	FGF23
AHSG	FGG
AHSG	FN1
AHSG	FSTL3
AHSG	FTCD
AHSG	HP
AHSG	HPX
AHSG	HRC
AHSG	IGFBP3
AHSG	IGFBP5
AHSG	IL6
AHSG	ITGB7
AHSG	LPA
AHSG	ORM1
AHSG	PCSK9
AHSG	PENK
AHSG	PF4
AHSG	PLG
AHSG	PROC
AHSG	PROS1
AHSG	SERPINA10
AHSG	SERPIND1
AHSG	SERPINE1
AHSG	SERPINF2
AHSG	SERPING1
AHSG	SPP1
AHSG	SPP2
AHSG	SRGN
AHSG	TGFB1
AHSG	TGFB2
AHSG	THBS1
AHSG	TIMP1
AHSG	TTR
AHSG	VCAN
AKAP9	ARAF
AKAP9	ATG7
AKAP9	BRAF
AKAP9	FGA
AKAP9	FGB
AKAP9	FGG
AKAP9	FN1
AKAP9	PLK1
AKAP9	TPX2
AKAP9	YWHAE
AKR1C3	AR
AKR1C3	CYP1A1
AKR1C3	CYP7A1
AKR1C3	HPGDS
AKT2	ADCY1
AKT2	CASP3
AKT2	CASP9
AKT2	CCNA2
AKT2	CD80
AKT2	GAPDH
AKT2	GNB3
AKT2	GNG12
AKT2	IRS1
AKT2	MMP9
AKT2	MTOR
AKT2	PIK3CA
AKT2	PML
AKT2	PPP2CB
AKT2	PTEN
AKT2	SIRT1
ALB	APOA1
ALB	APOB
ALB	APOE
ALB	APOH
ALB	C3
ALB	CAT
ALB	CCL2
ALB	CCND1
ALB	CDH2
ALB	CP
ALB	CRP
ALB	EGFR
ALB	F13A1
ALB	FERMT3
ALB	FGF23
ALB	FSTL3
ALB	GAPDH
ALB	HMOX1
ALB	HPGDS
ALB	HPX
ALB	HRC
ALB	ICAM1
ALB	IGFBP5
ALB	IL1B
ALB	IL4
ALB	KIT
ALB	LCAT
ALB	LTF
ALB	MMP2
ALB	MPO
ALB	NR3C1
ALB	ORM1
ALB	PON1
ALB	PROC
ALB	SELP
ALB	SERPINA10
ALB	SERPIND1
ALB	SERPINE1
ALB	SERPING1
ALB	SPP2
ALB	SRGN
ALB	STAT3
ALB	TGFB1
ALB	THBS1
ALB	TIMP1
ALB	TLR2
ALB	TTR
ALB	VCAM1
ALB	VCAN
ALB	VTN
ANXA1	ADCY1
ANXA1	AGT
ANXA1	C3
ANXA1	C5
ANXA1	C5AR1
ANXA1	CCL20
ANXA1	CCL21
ANXA1	CCR1
ANXA1	CCR2
ANXA1	CCR5
ANXA1	CCR9
ANXA1	CNR1
ANXA1	CNR2
ANXA1	CXCL10
ANXA1	CXCL3
ANXA1	CXCL5
ANXA1	CXCL8
ANXA1	CXCL9
ANXA1	CXCR2
ANXA1	EGFR
ANXA1	F2
ANXA1	F2RL2
ANXA1	GNB3
ANXA1	GNG12
ANXA1	GPSM3
ANXA1	IL13
ANXA1	IL4
ANXA1	NR3C1
ANXA1	OPRK1
ANXA1	PENK
ANXA1	PF4
ANXA1	PIK3CA
ANXA1	S1PR4
APLN	ADCY1
APLN	AGT
APLN	ANXA1
APLN	C3
APLN	C5
APLN	C5AR1
APLN	CCL20
APLN	CCL21
APLN	CCR1
APLN	CCR2
APLN	CCR5
APLN	CCR9
APLN	CNR1
APLN	CNR2
APLN	CXCL1
APLN	CXCL10
APLN	CXCL3
APLN	CXCL5
APLN	CXCL8
APLN	CXCL9
APLN	CXCR2
APLN	F13A1
APLN	GNB3
APLN	GNG12
APLN	GPSM3
APLN	HCAR2
APLN	LEP
APLN	OPRK1
APLN	PENK
APLN	PF4
APLN	RETN
APLN	S1PR4
APOA1	APOB
APOA1	APOH
APOA1	FSTL3
APOA1	IGFBP5
APOA1	MPO
APOA1	PON1
APOA1	PROC
APOA1	SERPIND1
APOA1	SPP2
APOA1	TIMP1
APOA2	ALB
APOA2	APOA1
APOA2	APOA4
APOA2	APOB
APOA2	APOE
APOA2	APOH
APOA2	C3
APOA2	CDH2
APOA2	CLU
APOA2	CP
APOA2	F2
APOA2	F5
APOA2	FGA
APOA2	FGB
APOA2	FGF23
APOA2	FGG
APOA2	FN1
APOA2	FSTL3
APOA2	HP
APOA2	HPX
APOA2	HRC
APOA2	IGFBP5
APOA2	ITGB7
APOA2	LCAT
APOA2	LPA
APOA2	LPL
APOA2	MED1
APOA2	ORM1
APOA2	PCSK9
APOA2	PENK
APOA2	PON1
APOA2	PROC
APOA2	SERPINA10
APOA2	SERPIND1
APOA2	SP1
APOA2	SPP2
APOA2	TIMP1
APOA2	TTR
APOA2	VCAN
APOA4	APOA1
APOA4	APOB
APOA4	APOE
APOA4	APOH
APOA4	CLU
APOA4	CPB2
APOA4	FGA
APOA4	FGB
APOA4	FGG
APOA4	FTCD
APOA4	HP
APOA4	LCAT
APOA4	LPA
APOA4	LPL
APOA4	ORM1
APOA4	PON1
APOA4	SERPINA10
APOA4	TTR
APOB	APOH
APOB	CPB2
APOB	FSTL3
APOB	PON1
APOB	PPP2CB
APOB	SERPIND1
APOB	SPP2
APOB	TIMP1
APOE	APOA1
APOE	APOB
APOE	APOH
APOE	C3
APOE	CCL2
APOE	FGF23
APOE	FSTL3
APOE	IGFBP5
APOE	PON1
APOE	PROC
APOE	SERPIND1
APOE	SPP2
APOE	TIMP1
APOE	TTR
APOH	SPP2
APOM	APOA1
APOM	APOA2
APOM	APOA4
APOM	APOB
APOM	APOE
APOM	APOH
APOM	C3
APOM	CLU
APOM	FGA
APOM	FGB
APOM	FGG
APOM	HP
APOM	LCAT
APOM	LPA
APOM	PLG
APOM	PON1
AR	AHR
AR	ALB
AR	CASP3
AR	CASP8
AR	CCND1
AR	CDH2
AR	CXCL8
AR	EGFR
AR	GAPDH
AR	MED1
AR	MMP9
AR	NR3C1
AR	PGR
AR	PIK3CA
AR	PTEN
AR	SIRT1
AR	SMAD3
AR	SP1
AR	SRC
AR	STAT3
ARAF	APOA1
ARAF	BRAF
ARAF	PIK3CA
ARAF	PPP2CB
ARAF	TIMP1
ARAF	YWHAE
ARG1	C3
ARG1	CAMP
ARG1	CCL2
ARG1	CHI3L1
ARG1	CTSG
ARG1	GAPDH
ARG1	HP
ARG1	IL13
ARG1	IL4
ARG1	LTF
ARG1	MMP8
ARG1	MPO
ARG1	NFKB1
ARG1	ORM1
ARG1	PTX3
ARG1	RETN
ARG1	SLPI
ARG1	SOCS3
ARG1	STAT3
ARG1	TCN1
ARG1	TIMP2
ARG1	TTR
ARRB1	AGT
ARRB1	AKAP9
ARRB1	APOB
ARRB1	ARAF
ARRB1	ATG7
ARRB1	BCL2L11
ARRB1	BRAF
ARRB1	CCR1
ARRB1	CCR2
ARRB1	CCR5
ARRB1	CCR9
ARRB1	CHRM2
ARRB1	CXCL10
ARRB1	CXCL8
ARRB1	CXCR2
ARRB1	EGFR
ARRB1	F2
ARRB1	F2RL2
ARRB1	FGA
ARRB1	FGB
ARRB1	FGG
ARRB1	FN1
ARRB1	NOTCH1
ARRB1	OPRK1
ARRB1	RPS27A
ARRB1	SRC
ASB10	ASB12
ASB10	ASB18
ASB10	ASB9
ASB10	ATG7
ASB10	CDC20
ASB10	DTX3L
ASB10	FBXO40
ASB10	FBXW10
ASB10	HERC6
ASB10	KEAP1
ASB10	RNF34
ASB10	RPS27A
ASB10	SOCS3
ASB10	TRIM21
ASB10	TRIM50
ASB10	UBA7
ASB10	UBE2D2
ASB10	UBE2L6
ASB10	WSB1
ASB10	ZNRF2
ASB12	ATG7
ASB12	DTX3L
ASB12	FBXO40
ASB12	HERC6
ASB12	KEAP1
ASB12	RPS27A
ASB12	SOCS3
ASB12	TRIM21
ASB12	TRIM50
ASB12	UBA7
ASB12	UBE2L6
ASB12	WSB1
ASB12	ZNRF2
ASB15	ASB10
ASB15	ASB12
ASB15	ASB18
ASB15	ASB9
ASB15	ATG7
ASB15	CDC20
ASB15	DTX3L
ASB15	FBXO40
ASB15	FBXW10
ASB15	HERC6
ASB15	KEAP1
ASB15	RNF34
ASB15	RPS27A
ASB15	SOCS3
ASB15	TRIM21
ASB15	TRIM50
ASB15	UBA7
ASB15	UBE2D2
ASB15	UBE2L6
ASB15	WSB1
ASB15	ZNRF2
ASB18	ASB12
ASB18	ASB9
ASB18	ATG7
ASB18	CDC20
ASB18	DTX3L
ASB18	FBXO40
ASB18	FBXW10
ASB18	HERC6
ASB18	KEAP1
ASB18	RNF34
ASB18	RPS27A
ASB18	SOCS3
ASB18	TRIM21
ASB18	TRIM50
ASB18	UBA7
ASB18	UBE2D2
ASB18	UBE2L6
ASB18	WSB1
ASB18	ZNRF2
ASB2	ASB10
ASB2	ASB12
ASB2	ASB15
ASB2	ASB18
ASB2	ASB9
ASB2	ATG7
ASB2	CDC20
ASB2	DTX3L
ASB2	FBXO32
ASB2	FBXO40
ASB2	FBXW10
ASB2	HERC6
ASB2	JAK2
ASB2	KEAP1
ASB2	RNF34
ASB2	RPS27A
ASB2	SOCS3
ASB2	TRIM21
ASB2	TRIM50
ASB2	UBA7
ASB2	UBE2D2
ASB2	UBE2L6
ASB2	WSB1
ASB2	ZNRF2
ASB9	ASB12
ASB9	ATG7
ASB9	CDC20
ASB9	DTX3L
ASB9	FBXO40
ASB9	HERC6
ASB9	KEAP1
ASB9	RPS27A
ASB9	SOCS3
ASB9	TRIM21
ASB9	TRIM50
ASB9	UBA7
ASB9	UBE2L6
ASB9	WSB1
ASB9	ZNRF2
ATG7	ARAF
ATG7	BRAF
ATG7	CASP3
ATG7	CASP9
ATG7	DTX3L
ATG7	FBXO40
ATG7	FGA
ATG7	FGB
ATG7	FGG
ATG7	GAPDH
ATG7	HERC6
ATG7	KEAP1
ATG7	RPS27A
ATG7	SIRT1
ATG7	SOCS3
ATG7	TRIM21
ATG7	TRIM50
ATG7	UBA7
ATG7	UBE2L6
ATG7	WSB1
ATG7	ZNRF2
AURKB	BUB1
AURKB	BUB1B
AURKB	CCNA2
AURKB	CCNB1
AURKB	CENPE
AURKB	CKAP2L
AURKB	DLGAP5
AURKB	KIF11
AURKB	KIF23
AURKB	NCAPH
AURKB	NDC80
AURKB	PLK1
AURKB	PPP2CB
AURKB	RPS27A
AURKB	SHCBP1
AURKB	SKA1
AURKB	TPX2
AURKB	TROAP
BCL2L11	AKAP9
BCL2L11	ARAF
BCL2L11	ATG7
BCL2L11	BECN1
BCL2L11	BRAF
BCL2L11	CASP3
BCL2L11	CASP8
BCL2L11	CASP9
BCL2L11	CCND1
BCL2L11	EGFR
BCL2L11	FGA
BCL2L11	FGB
BCL2L11	FGG
BCL2L11	FN1
BCL2L11	IL4
BCL2L11	JAK2
BCL2L11	NGF
BCL2L11	NOTCH1
BCL2L11	PTEN
BCL2L11	SMAD3
BCL2L11	SRC
BCL2L11	XIAP
BECN1	ATG7
BECN1	CASP3
BECN1	CASP8
BECN1	CASP9
BECN1	EGFR
BECN1	GAPDH
BECN1	HMGB1
BECN1	MTOR
BECN1	PIK3CA
BECN1	SIRT1
BECN1	STAT3
BMP2	CDH2
BMP2	CHRDL1
BMP2	COL1A1
BMP2	COL1A2
BMP2	LEP
BMP2	NOTCH1
BMP2	SMAD3
BMP2	TGFB2
BMP2	XIAP
BRAF	PIK3CA
BRAF	PPP2CB
BRAF	YWHAE
BST2	APOB
BST2	USP18
BUB1	BUB1B
BUB1	CCNA2
BUB1	CCNB1
BUB1	CENPE
BUB1	DLGAP5
BUB1	KIF11
BUB1	KIF23
BUB1	NCAPH
BUB1	NDC80
BUB1	PLK1
BUB1	PPP2CB
BUB1	SKA1
BUB1	TPX2
BUB1	TROAP
BUB1B	CCNA2
BUB1B	CCNB1
BUB1B	CENPE
BUB1B	DLGAP5
BUB1B	KIF11
BUB1B	KIF23
BUB1B	NCAPH
BUB1B	NDC80
BUB1B	PPP2CB
BUB1B	RPS27A
BUB1B	SKA1
BUB1B	TROAP
C3	APOA1
C3	APOB
C3	C5
C3	CPB2
C3	CTSG
C3	FGF23
C3	FSTL3
C3	GNB3
C3	IGFBP5
C3	MPO
C3	PROC
C3	RETN
C3	SERPIND1
C3	SPP2
C3	TIMP1
C3	TTR
C3	VTN
C4A	AHSG
C4A	ALB
C4A	APOA1
C4A	APOA2
C4A	APOB
C4A	APOE
C4A	APOH
C4A	C3
C4A	C5
C4A	C5AR1
C4A	C8A
C4A	CDH2
C4A	CHRDL1
C4A	CP
C4A	CRP
C4A	F5
C4A	FGA
C4A	FGF23
C4A	FGG
C4A	FN1
C4A	FSTL3
C4A	HRC
C4A	IGFBP3
C4A	IGFBP5
C4A	IL6
C4A	PCSK9
C4A	PENK
C4A	PROC
C4A	PROS1
C4A	SERPINA10
C4A	SERPIND1
C4A	SERPING1
C4A	SPP1
C4A	SPP2
C4A	TIMP1
C4A	VCAN
C4B	APOH
C4B	C3
C4B	C4A
C4B	C5
C4B	C5AR1
C4B	C8A
C4B	CRP
C4B	PROS1
C4B	SERPING1
C5	CPB2
C5AR1	ADCY1
C5AR1	C3
C5AR1	C5
C5AR1	CCL21
C5AR1	CCR1
C5AR1	CCR2
C5AR1	CCR5
C5AR1	CXCL10
C5AR1	CXCL3
C5AR1	CXCL5
C5AR1	CXCL8
C5AR1	CXCR2
C5AR1	FCGR2A
C5AR1	GNB3
C5AR1	ICAM1
C5AR1	IL4
C5AR1	OPRK1
C5AR1	PENK
C5AR1	PF4
C5AR1	S1PR4
C5AR1	TLR2
C8A	APOB
C8A	C3
C8A	C5
C8A	CLU
C8A	CPB2
C8A	FGA
C8A	FGB
C8A	FGG
C8A	FTCD
C8A	PROC
C8A	TTR
C8A	VTN
CACNA1C	GNB3
CACNA1C	PPP2CB
CACNA1D	CACNA1C
CACNA1D	GNB3
CACNA1D	PPP2CB
CACNA1S	CACNA1C
CACNA1S	CACNA1D
CACNA1S	CACNB2
CACNA1S	CACNB3
CACNA1S	GNB3
CACNA1S	PPP1CC
CACNA1S	PPP2CB
CACNB2	CACNA1C
CACNB2	CACNA1D
CACNB2	CACNB3
CACNB2	GNB3
CACNB2	PPP2CB
CACNB3	CACNA1C
CACNB3	CACNA1D
CACNB3	GNB3
CACNB3	PPP2CB
CAMK2B	ADCY1
CAMK2B	AKAP9
CAMK2B	BRAF
CAMK2B	CACNA1C
CAMK2B	CACNA1D
CAMK2B	CACNA1S
CAMK2B	CACNB2
CAMK2B	CYBB
CAMK2B	GAPDH
CAMK2B	JAK2
CAMK2B	PPP1CC
CAMK2B	SRC
CAMK2B	STAT1
CAMP	CHI3L1
CAMP	CTSG
CAMP	EGFR
CAMP	IL18
CAMP	LTF
CAMP	MMP8
CAMP	MPO
CAMP	NFKB1
CAMP	ORM1
CAMP	PTX3
CAMP	RETN
CAMP	TCN1
CAMP	TIMP2
CAMP	TLR2
CASP3	ALB
CASP3	CAT
CASP3	CCL2
CASP3	CCNA2
CASP3	CCNB1
CASP3	CCND1
CASP3	CXCL8
CASP3	EGFR
CASP3	FADD
CASP3	GAPDH
CASP3	HMOX1
CASP3	ICAM1
CASP3	IL18
CASP3	IL1B
CASP3	MMP2
CASP3	MPO
CASP3	PRKCB
CASP3	RIPK1
CASP3	SIRT1
CASP3	STAT3
CASP3	YWHAE
CASP8	CASP3
CASP8	CASP9
CASP8	CCND1
CASP8	CD14
CASP8	COL1A1
CASP8	COL1A2
CASP8	EGFR
CASP8	FADD
CASP8	GAPDH
CASP8	IFIH1
CASP8	IL1B
CASP8	NFKB1
CASP8	RIPK1
CASP8	TLR3
CASP9	ALB
CASP9	CASP3
CASP9	CAT
CASP9	CCNB1
CASP9	CCND1
CASP9	FADD
CASP9	GAPDH
CASP9	PIK3CA
CAT	ENO1
CAT	GAPDH
CAT	HMOX1
CAT	KEAP1
CAT	MPO
CAT	SIRT1
CAT	TPI1
CCK	AGT
CCK	ANXA1
CCK	CNR1
CCK	F2
CCK	F2RL2
CCK	GNB3
CCK	GNG12
CCK	LEP
CCK	PENK
CCK	PIK3CA
CCL2	HMOX1
CCL2	MMP2
CCL2	MPO
CCL2	RETN
CCL2	SERPINE1
CCL2	TGFB1
CCL2	TIMP1
CCL20	ADCY1
CCL20	C3
CCL20	C5
CCL20	C5AR1
CCL20	CCL2
CCL20	CCL21
CCL20	CCR1
CCL20	CCR2
CCL20	CCR5
CCL20	CCR9
CCL20	CXCL10
CCL20	CXCL3
CCL20	CXCL5
CCL20	CXCL8
CCL20	CXCR2
CCL20	GNB3
CCL20	ICAM1
CCL20	IL1B
CCL20	IL4
CCL20	OPRK1
CCL20	PENK
CCL20	PF4
CCL20	S1PR4
CCL20	STAT3
CCL20	TLR2
CCL21	C3
CCL21	C5
CCL21	GNB3
CCL21	S1PR4
CCL21	SELL
CCL3	CCL20
CCL3	CCR1
CCL3	CCR2
CCL3	CCR5
CCL3	CCR9
CCL3	CD80
CCL3	CXCL1
CCL3	CXCL10
CCL3	CXCL2
CCL3	CXCL3
CCL3	CXCL5
CCL3	CXCL8
CCL3	CXCL9
CCL3	CXCR2
CCL3	CXCR6
CCL3	ICAM1
CCL3	IL10
CCL3	IL13
CCL3	IL18
CCL3	IL1B
CCL3	IL4
CCL3	IL5
CCL3	IL6
CCL3	ITGAM
CCL3	ITGAX
CCL3	MMP2
CCL3	MMP9
CCL3	PF4
CCL3	PTPRC
CCL3	SRGN
CCL3	STAT3
CCL3	TLR2
CCL3	TLR4
CCL3	TNF
CCL5	ADCY1
CCL5	AGT
CCL5	ANXA1
CCL5	APLN
CCL5	C3
CCL5	C5
CCL5	C5AR1
CCL5	CCL20
CCL5	CCL21
CCL5	CCR1
CCL5	CCR2
CCL5	CCR5
CCL5	CCR9
CCL5	CD80
CCL5	CHRM2
CCL5	CNR1
CCL5	CNR2
CCL5	CRP
CCL5	CXCL1
CCL5	CXCL10
CCL5	CXCL2
CCL5	CXCL3
CCL5	CXCL5
CCL5	CXCL8
CCL5	CXCL9
CCL5	CXCR2
CCL5	CXCR6
CCL5	CYBB
CCL5	DDX58
CCL5	FOXP3
CCL5	GAPDH
CCL5	GNB3
CCL5	GNG12
CCL5	GPSM3
CCL5	HCAR2
CCL5	HCAR3
CCL5	ICAM1
CCL5	IFIH1
CCL5	IL10
CCL5	IL13
CCL5	IL18
CCL5	IL1B
CCL5	IL4
CCL5	IL5
CCL5	IL6
CCL5	IRF5
CCL5	IRF7
CCL5	ITGAM
CCL5	ITGAX
CCL5	MMP9
CCL5	MYD88
CCL5	NFKB1
CCL5	OPRK1
CCL5	PENK
CCL5	PF4
CCL5	PTPRC
CCL5	S1PR4
CCL5	SDC1
CCL5	SDC4
CCL5	SELL
CCL5	SELP
CCL5	STAT1
CCL5	STAT2
CCL5	STAT3
CCL5	TLR2
CCL5	TLR3
CCL5	TLR4
CCL5	TNF
CCL5	VCAM1
CCNA2	CCNB1
CCNA2	CCND1
CCNA2	CENPE
CCNA2	DLGAP5
CCNA2	GAPDH
CCNA2	KIF11
CCNA2	KIF23
CCNA2	NCAPH
CCNA2	NDC80
CCNA2	PPP2CB
CCNA2	RPS27A
CCNA2	TROAP
CCNB1	CCND1
CCNB1	DLGAP5
CCNB1	GAPDH
CCNB1	MMP2
CCNB1	NCAPH
CCNB1	PPP2CB
CCND1	CCL2
CCND1	MMP2
CCND1	TGFB1
CCND1	TIMP1
CCR1	C3
CCR1	C5
CCR1	CCL2
CCR1	CCL21
CCR1	CCR2
CCR1	CCR5
CCR1	CXCL3
CCR1	CXCL5
CCR1	GNB3
CCR1	ICAM1
CCR1	OPRK1
CCR1	PF4
CCR1	S1PR4
CCR1	STAT3
CCR2	C3
CCR2	C5
CCR2	CCL2
CCR2	CCL21
CCR2	CD80
CCR2	GNB3
CCR2	ICAM1
CCR2	IL4
CCR2	OPRK1
CCR2	S1PR4
CCR2	SELL
CCR2	STAT3
CCR2	TLR2
CCR5	C3
CCR5	C5
CCR5	CCL2
CCR5	CCL21
CCR5	CCR2
CCR5	CD80
CCR5	GNB3
CCR5	IL4
CCR5	OPRK1
CCR5	S1PR4
CCR5	SELL
CCR5	STAT3
CCR5	TLR2
CCR5	TYROBP
CCR9	ADCY1
CCR9	C3
CCR9	C5
CCR9	C5AR1
CCR9	CCL2
CCR9	CCL21
CCR9	CCR1
CCR9	CCR2
CCR9	CCR5
CCR9	CXCL10
CCR9	CXCL3
CCR9	CXCL5
CCR9	CXCL8
CCR9	CXCR2
CCR9	GNB3
CCR9	IL4
CCR9	OPRK1
CCR9	PENK
CCR9	PF4
CCR9	S1PR4
CCR9	SELL
CD14	EIF2AK2
CD14	FADD
CD14	RIPK1
CD14	RPS27A
CD14	TLR2
CD14	TYROBP
CD14	VCAN
CD177	ADAM8
CD177	CD36
CD177	CD53
CD177	CD93
CD177	CLEC4D
CD177	CLEC5A
CD177	CYBA
CD177	CYBB
CD177	FCAR
CD177	ITGAL
CD177	ITGAM
CD177	ITGAX
CD177	ITGB2
CD177	LAMTOR1
CD177	LILRB2
CD177	MCEMP1
CD177	MGAM
CD177	OLR1
CD177	PLAU
CD177	PLAUR
CD177	PLD1
CD177	SLC2A3
CD177	TARM1
CD36	APOA1
CD36	APOB
CD36	CD14
CD36	CD53
CD36	CD93
CD36	CLEC4D
CD36	CYBA
CD36	CYBB
CD36	FCAR
CD36	IL13
CD36	IL4
CD36	ITGAL
CD36	ITGB2
CD36	LAMTOR1
CD36	LPL
CD36	MCEMP1
CD36	MED1
CD36	NCOA1
CD36	OLR1
CD36	PLAU
CD36	PLAUR
CD36	PLD1
CD36	PPARA
CD36	SLC2A3
CD36	THBS1
CD36	TLR2
CD36	TLR4
CD44	ALB
CD44	BMP2
CD44	CCND1
CD44	CD80
CD44	CDH2
CD44	COL1A1
CD44	COL1A2
CD44	CXCL8
CD44	EGFR
CD44	FCGR2A
CD44	FN1
CD44	FOXP3
CD44	GAPDH
CD44	GBP2
CD44	HMMR
CD44	ICAM1
CD44	IL1B
CD44	IL4
CD44	IL6
CD44	IRF5
CD44	IRF7
CD44	IRF9
CD44	ITGA2
CD44	ITGAL
CD44	JAK2
CD44	KIT
CD44	MMP2
CD44	MMP9
CD44	NOTCH1
CD44	OAS2
CD44	OASL
CD44	PML
CD44	SDC1
CD44	SDC4
CD44	SELL
CD44	SELP
CD44	SPP1
CD44	SRC
CD44	SRGN
CD44	STAT3
CD44	THBS1
CD44	TIMP1
CD44	TLR4
CD44	TRIM21
CD44	VCAM1
CD44	VCAN
CD53	CD93
CD53	CYBA
CD53	SLC2A3
CD53	SRGN
CD53	TYROBP
CD80	CCL2
CD80	IL1B
CD80	IL4
CD80	IL5
CD80	PIK3CA
CD80	PPP2CB
CD80	SELL
CD80	TLR2
CD93	SLC2A3
CDC20	ASB12
CDC20	ATG7
CDC20	AURKB
CDC20	BUB1
CDC20	BUB1B
CDC20	CCNA2
CDC20	CCNB1
CDC20	CDCA2
CDC20	CENPE
CDC20	CENPF
CDC20	CEP55
CDC20	CKAP2L
CDC20	DLGAP5
CDC20	DTX3L
CDC20	FBXO40
CDC20	FOXM1
CDC20	HERC6
CDC20	KEAP1
CDC20	KIF11
CDC20	KIF23
CDC20	MKI67
CDC20	NCAPH
CDC20	NDC80
CDC20	PLK1
CDC20	PPP1CC
CDC20	PPP2CB
CDC20	PTEN
CDC20	RPS27A
CDC20	SHCBP1
CDC20	SKA1
CDC20	SOCS3
CDC20	TPX2
CDC20	TRIM21
CDC20	TRIM50
CDC20	TROAP
CDC20	TYMS
CDC20	UBA7
CDC20	UBE2L6
CDC20	WSB1
CDC20	ZNRF2
CDC45	AURKB
CDC45	BUB1
CDC45	BUB1B
CDC45	CCNA2
CDC45	CCNB1
CDC45	CDC20
CDC45	CDCA2
CDC45	CDK1
CDC45	CENPE
CDC45	CENPF
CDC45	CEP55
CDC45	DLGAP5
CDC45	FOXM1
CDC45	HMMR
CDC45	KIF11
CDC45	KIF20A
CDC45	KIF23
CDC45	KIF4A
CDC45	MKI67
CDC45	NCAPH
CDC45	NDC80
CDC45	PCNA
CDC45	PLK1
CDC45	RACGAP1
CDC45	TPX2
CDC45	TROAP
CDC45	TYMS
CDCA2	AURKB
CDCA2	BUB1
CDCA2	BUB1B
CDCA2	CCNA2
CDCA2	CCNB1
CDCA2	CENPE
CDCA2	CKAP2L
CDCA2	DLGAP5
CDCA2	KIF11
CDCA2	KIF23
CDCA2	NCAPH
CDCA2	NDC80
CDCA2	PLK1
CDCA2	TPX2
CDCA2	TROAP
CDH2	APOA1
CDH2	APOB
CDH2	APOE
CDH2	C3
CDH2	CCND1
CDH2	CP
CDH2	FGF23
CDH2	FSTL3
CDH2	GAPDH
CDH2	HRC
CDH2	IGFBP5
CDH2	MMP2
CDH2	PIK3CA
CDH2	PROC
CDH2	SERPINA10
CDH2	SERPIND1
CDH2	SPP2
CDH2	STAT3
CDH2	TIMP1
CDH2	VCAN
CDK1	AKAP9
CDK1	AR
CDK1	AURKB
CDK1	BCL2L11
CDK1	BUB1
CDK1	BUB1B
CDK1	CASP3
CDK1	CASP9
CDK1	CCNA2
CDK1	CCNB1
CDK1	CCND1
CDK1	CDC20
CDK1	CDCA2
CDK1	CENPE
CDK1	CENPF
CDK1	CEP55
CDK1	CKAP2L
CDK1	DLGAP5
CDK1	EGFR
CDK1	FOXM1
CDK1	GAPDH
CDK1	HMMR
CDK1	KIF11
CDK1	KIF20A
CDK1	KIF23
CDK1	KIF4A
CDK1	MKI67
CDK1	NCAPH
CDK1	NDC80
CDK1	PCNA
CDK1	PLK1
CDK1	PPP1CC
CDK1	PPP2CB
CDK1	PSMB8
CDK1	PTEN
CDK1	RPS27A
CDK1	SHCBP1
CDK1	SIRT1
CDK1	SKA1
CDK1	SP1
CDK1	SRC
CDK1	TPX2
CDK1	TROAP
CDK1	TYMS
CDK1	XIAP
CDK1	YWHAE
CDKN2A	AR
CDKN2A	CASP3
CDKN2A	CCNA2
CDKN2A	CCNB1
CDKN2A	CCND1
CDKN2A	CDC45
CDKN2A	CDK1
CDKN2A	EGFR
CDKN2A	ESR1
CDKN2A	FGFR3
CDKN2A	FOXM1
CDKN2A	GAPDH
CDKN2A	IL6
CDKN2A	KIT
CDKN2A	MAP2K7
CDKN2A	MMP2
CDKN2A	NOTCH1
CDKN2A	PIK3CA
CDKN2A	PTEN
CDKN2A	PTGS2
CDKN2A	RPS27A
CDKN2A	SMAD3
CDKN2A	SMARCA4
CDKN2A	SP1
CDKN2A	STAT3
CENPE	CCNB1
CENPE	DLGAP5
CENPE	KIF11
CENPE	KIF23
CENPE	NCAPH
CENPE	NDC80
CENPE	PPP2CB
CENPE	TROAP
CENPF	AURKB
CENPF	BUB1
CENPF	BUB1B
CENPF	CCNA2
CENPF	CCNB1
CENPF	CDCA2
CENPF	CENPE
CENPF	CKAP2L
CENPF	DLGAP5
CENPF	FOXM1
CENPF	KIF11
CENPF	KIF23
CENPF	NCAPH
CENPF	NDC80
CENPF	PLK1
CENPF	PPP1CC
CENPF	PPP2CB
CENPF	SHCBP1
CENPF	SKA1
CENPF	TPX2
CENPF	TROAP
CENPF	TYMS
CEP55	AURKB
CEP55	BUB1
CEP55	BUB1B
CEP55	CCNA2
CEP55	CCNB1
CEP55	CDCA2
CEP55	CENPE
CEP55	CENPF
CEP55	CKAP2L
CEP55	DLGAP5
CEP55	FOXM1
CEP55	KIF11
CEP55	KIF23
CEP55	MKI67
CEP55	NCAPH
CEP55	NDC80
CEP55	PLK1
CEP55	SHCBP1
CEP55	TPX2
CEP55	TROAP
CEP55	TYMS
CHI3L1	LTF
CHI3L1	MMP8
CHI3L1	NFKB1
CHI3L1	RETN
CHRDL1	ALB
CHRDL1	APOA1
CHRDL1	APOA2
CHRDL1	APOB
CHRDL1	APOE
CHRDL1	C3
CHRDL1	CDH2
CHRDL1	CP
CHRDL1	F5
CHRDL1	FGA
CHRDL1	FGF23
CHRDL1	FGG
CHRDL1	FN1
CHRDL1	FSTL3
CHRDL1	HRC
CHRDL1	IGFBP5
CHRDL1	PCSK9
CHRDL1	PENK
CHRDL1	PROC
CHRDL1	SERPINA10
CHRDL1	SERPIND1
CHRDL1	SPP2
CHRDL1	TIMP1
CHRDL1	VCAN
CHRM2	ADCY1
CHRM2	AGT
CHRM2	ANXA1
CHRM2	APLN
CHRM2	APOB
CHRM2	C3
CHRM2	C5
CHRM2	C5AR1
CHRM2	CCL20
CHRM2	CCL21
CHRM2	CCR1
CHRM2	CCR2
CHRM2	CCR5
CHRM2	CCR9
CHRM2	CNR1
CHRM2	CNR2
CHRM2	CXCL1
CHRM2	CXCL10
CHRM2	CXCL3
CHRM2	CXCL5
CHRM2	CXCL8
CHRM2	CXCL9
CHRM2	CXCR2
CHRM2	CXCR6
CHRM2	EGFR
CHRM2	GNB3
CHRM2	GNG12
CHRM2	GPSM3
CHRM2	HCAR2
CHRM2	OPRK1
CHRM2	PENK
CHRM2	PF4
CHRM2	RPS27A
CHRM2	S1PR4
CKAP2L	BUB1
CKAP2L	BUB1B
CKAP2L	CCNA2
CKAP2L	CCNB1
CKAP2L	CENPE
CKAP2L	DLGAP5
CKAP2L	KIF11
CKAP2L	KIF23
CKAP2L	NCAPH
CKAP2L	NDC80
CKAP2L	SKA1
CKAP2L	TPX2
CKAP2L	TROAP
CLEC4D	CD53
CLEC4D	CD93
CLEC4D	CYBA
CLEC4D	LAMTOR1
CLEC4D	SLC2A3
CLEC5A	CD36
CLEC5A	CD53
CLEC5A	CD93
CLEC5A	CLEC4D
CLEC5A	CYBA
CLEC5A	CYBB
CLEC5A	FCAR
CLEC5A	ITGAL
CLEC5A	ITGAM
CLEC5A	ITGB2
CLEC5A	LAMTOR1
CLEC5A	LILRB2
CLEC5A	MCEMP1
CLEC5A	MGAM
CLEC5A	OLR1
CLEC5A	PLAU
CLEC5A	PLAUR
CLEC5A	PLD1
CLEC5A	SLC2A3
CLEC5A	TARM1
CLEC5A	TYROBP
CLU	ALB
CLU	APOA1
CLU	APOB
CLU	APOE
CLU	APOH
CLU	C3
CLU	C5
CLU	F13A1
CLU	FERMT3
CLU	FGA
CLU	FGB
CLU	LCAT
CLU	LPL
CLU	LTF
CLU	ORM1
CLU	PF4
CLU	PLG
CLU	PON1
CLU	SERPINE1
CLU	SERPING1
CLU	SRGN
CLU	TGFB1
CLU	THBS1
CLU	TIMP1
CLU	TTR
CLU	VTN
CNR1	ADCY1
CNR1	AGT
CNR1	C3
CNR1	C5
CNR1	C5AR1
CNR1	CCL20
CNR1	CCL21
CNR1	CCR1
CNR1	CCR2
CNR1	CCR5
CNR1	CCR9
CNR1	CXCL10
CNR1	CXCL3
CNR1	CXCL5
CNR1	CXCL8
CNR1	CXCL9
CNR1	CXCR2
CNR1	GNB3
CNR1	LEP
CNR1	OPRK1
CNR1	PENK
CNR1	PF4
CNR1	S1PR4
CNR2	ADCY1
CNR2	AGT
CNR2	C3
CNR2	C5
CNR2	C5AR1
CNR2	CCL20
CNR2	CCL21
CNR2	CCR1
CNR2	CCR2
CNR2	CCR5
CNR2	CCR9
CNR2	CNR1
CNR2	CXCL10
CNR2	CXCL3
CNR2	CXCL5
CNR2	CXCL8
CNR2	CXCL9
CNR2	CXCR2
CNR2	GNB3
CNR2	GNG12
CNR2	OPRK1
CNR2	PENK
CNR2	PF4
CNR2	S1PR4
COL1A1	MMP2
COL1A1	TGFB1
COL1A1	TIMP1
COL1A2	COL1A1
COL1A2	IL4
COL1A2	ITGA2
COL1A2	ITGB7
COL1A2	MMP2
COL1A2	TIMP1
CP	APOA1
CP	APOB
CP	APOE
CP	C3
CP	CAT
CP	CRP
CP	FGF23
CP	FSTL3
CP	HMOX1
CP	HRC
CP	IGFBP5
CP	LTF
CP	MPO
CP	PROC
CP	SERPINA10
CP	SERPIND1
CP	SPP2
CP	TIMP1
CP	TTR
CPB2	SPP2
CRP	APOA1
CRP	APOB
CRP	APOE
CRP	C3
CRP	CAT
CRP	CCL2
CRP	IL4
CRP	MMP2
CRP	MPO
CRP	PON1
CRP	RETN
CRP	SERPINE1
CRP	TIMP1
CRP	TTR
CTGF	AGT
CTGF	CCL2
CTGF	COL1A1
CTGF	COL1A2
CTGF	EGFR
CTGF	FN1
CTGF	GAPDH
CTGF	HMOX1
CTGF	IL13
CTGF	IL1B
CTGF	IL4
CTGF	MMP2
CTGF	NOTCH1
CTGF	SERPINE1
CTGF	SMAD3
CTGF	STAT3
CTGF	TGFB1
CTGF	TGFB2
CTGF	THBS1
CTGF	TIMP1
CTSG	SERPIND1
CXCL1	ADCY1
CXCL1	AGT
CXCL1	ANXA1
CXCL1	ARG1
CXCL1	C3
CXCL1	C5
CXCL1	C5AR1
CXCL1	CAMP
CXCL1	CCL2
CXCL1	CCL20
CXCL1	CCL21
CXCL1	CCR1
CXCL1	CCR2
CXCL1	CCR5
CXCL1	CCR9
CXCL1	CHI3L1
CXCL1	CNR1
CXCL1	CNR2
CXCL1	CXCL10
CXCL1	CXCL3
CXCL1	CXCL5
CXCL1	CXCL8
CXCL1	CXCL9
CXCL1	CXCR2
CXCL1	EGFR
CXCL1	GAPDH
CXCL1	GNB3
CXCL1	GNG12
CXCL1	GPSM3
CXCL1	HCAR2
CXCL1	HMOX1
CXCL1	HP
CXCL1	ICAM1
CXCL1	IL13
CXCL1	IL18
CXCL1	IL1B
CXCL1	IL4
CXCL1	IL5
CXCL1	LCN2
CXCL1	LTF
CXCL1	MMP8
CXCL1	MMP9
CXCL1	MPO
CXCL1	NFKB1
CXCL1	OPRK1
CXCL1	ORM1
CXCL1	PENK
CXCL1	PF4
CXCL1	PTGS2
CXCL1	PTX3
CXCL1	RETN
CXCL1	S1PR4
CXCL1	SLPI
CXCL1	STAT3
CXCL1	TCN1
CXCL1	TIMP1
CXCL1	TIMP2
CXCL1	TLR2
CXCL1	TLR3
CXCL1	TLR4
CXCL1	VCAM1
CXCL10	ADCY1
CXCL10	C3
CXCL10	C5
CXCL10	CCL2
CXCL10	CCL21
CXCL10	CCR1
CXCL10	CCR2
CXCL10	CCR5
CXCL10	CD80
CXCL10	CXCL3
CXCL10	CXCL5
CXCL10	GAPDH
CXCL10	GNB3
CXCL10	HMOX1
CXCL10	ICAM1
CXCL10	IFIH1
CXCL10	IL13
CXCL10	IL18
CXCL10	IL1B
CXCL10	IL4
CXCL10	IL5
CXCL10	OASL
CXCL10	OPRK1
CXCL10	PF4
CXCL10	RTP4
CXCL10	S1PR4
CXCL10	STAT3
CXCL10	TLR2
CXCL10	TLR3
CXCL10	USP18
CXCL10	VCAM1
CXCL2	ADCY1
CXCL2	AGT
CXCL2	ANXA1
CXCL2	APLN
CXCL2	C3
CXCL2	C5
CXCL2	C5AR1
CXCL2	CCL2
CXCL2	CCL20
CXCL2	CCL21
CXCL2	CCR1
CXCL2	CCR2
CXCL2	CCR5
CXCL2	CCR9
CXCL2	CHRM2
CXCL2	CNR1
CXCL2	CNR2
CXCL2	CXCL1
CXCL2	CXCL10
CXCL2	CXCL3
CXCL2	CXCL5
CXCL2	CXCL8
CXCL2	CXCL9
CXCL2	CXCR2
CXCL2	CXCR6
CXCL2	GNB3
CXCL2	GNG12
CXCL2	GPSM3
CXCL2	HCAR2
CXCL2	ICAM1
CXCL2	IL10
CXCL2	IL18
CXCL2	IL1B
CXCL2	IL6
CXCL2	MMP9
CXCL2	MPO
CXCL2	NFKB1
CXCL2	OPRK1
CXCL2	PENK
CXCL2	PF4
CXCL2	PTGS2
CXCL2	S1PR4
CXCL2	STAT3
CXCL2	TLR2
CXCL2	TLR4
CXCL2	TNF
CXCL3	C3
CXCL3	C5
CXCL3	CCL2
CXCL3	CCL21
CXCL3	CCR2
CXCL3	CCR5
CXCL3	GNB3
CXCL3	IL1B
CXCL3	NFKB1
CXCL3	OPRK1
CXCL3	S1PR4
CXCL5	C3
CXCL5	C5
CXCL5	CCL2
CXCL5	CCL21
CXCL5	CCR2
CXCL5	CCR5
CXCL5	CXCL3
CXCL5	GNB3
CXCL5	IL18
CXCL5	IL1B
CXCL5	OPRK1
CXCL5	S1PR4
CXCL8	ADCY1
CXCL8	AHR
CXCL8	ALB
CXCL8	C3
CXCL8	C5
CXCL8	CAMP
CXCL8	CCL2
CXCL8	CCL21
CXCL8	CCR1
CXCL8	CCR2
CXCL8	CCR5
CXCL8	CD80
CXCL8	CHI3L1
CXCL8	CRP
CXCL8	CXCL10
CXCL8	CXCL3
CXCL8	CXCL5
CXCL8	EGFR
CXCL8	GAPDH
CXCL8	GNB3
CXCL8	HMOX1
CXCL8	ICAM1
CXCL8	IL13
CXCL8	IL18
CXCL8	IL1B
CXCL8	IL4
CXCL8	IL5
CXCL8	MMP2
CXCL8	MMP8
CXCL8	MPO
CXCL8	NFKB1
CXCL8	OPRK1
CXCL8	PF4
CXCL8	S1PR4
CXCL8	SELL
CXCL8	SELP
CXCL8	SERPINE1
CXCL8	STAT3
CXCL8	TGFB1
CXCL8	TIMP1
CXCL8	TLR2
CXCL8	TLR3
CXCL8	VCAM1
CXCL9	ADCY1
CXCL9	C3
CXCL9	C5
CXCL9	C5AR1
CXCL9	CCL2
CXCL9	CCL20
CXCL9	CCL21
CXCL9	CCR1
CXCL9	CCR2
CXCL9	CCR5
CXCL9	CCR9
CXCL9	CXCL10
CXCL9	CXCL3
CXCL9	CXCL5
CXCL9	CXCL8
CXCL9	CXCR2
CXCL9	GNB3
CXCL9	ICAM1
CXCL9	IL13
[truncated: 4,371 more rows]
