# Supplementary material for: The Protective Effects of Shengmai Formula Against Myocardial Injury Induced by Ultrafine Particulate Matter Exposure and Myocardial Ischemia are Mediated by the PI3K/AKT/p38 MAPK/Nrf2 Pathway
Source: Front Pharmacol. 2021 Mar 8;12:619311. doi: 10.3389/fphar.2021.619311 (PMC7982744; doi:10.3389/fphar.2021.619311)
Supplement: Supplementary file 12 [file table7.xlsx]

## Sheet: Table S7
Table S7 Topological features of major hubs screened from the disease-target PPI network
Hub nodes	Degree	Betweenness Centrality	Closeness Centrality
ADCY1	39	0.00300666	0.447402
AGT	69	0.0117135	0.505007
AHSG	67	0.0041102	0.475741
ALB	110	0.0267013	0.542243
ANXA1	44	0.00165746	0.466931
APOA1	67	0.00690075	0.48224
APOA2	57	0.00382489	0.462042
APOB	69	0.0221286	0.531627
APOE	60	0.00486868	0.474462
AR	33	0.00471698	0.47962
ATG7	45	0.021768	0.497884
C3	86	0.0149248	0.495091
C5AR1	45	0.00217433	0.465699
CASP3	55	0.00820844	0.520649
CCL2	73	0.00616682	0.527653
CCL5	70	0.00733406	0.510116
CCNA2	45	0.00942032	0.447402
CCND1	50	0.00659643	0.510854
CCR1	47	0.00123749	0.47832
CCR2	53	0.00167383	0.484225
CCR5	55	0.0027106	0.493017
CD44	54	0.0110656	0.524517
CD80	39	0.00234258	0.47319
CDH2	45	0.00219654	0.47832
CDK1	55	0.0164717	0.463863
CHRM2	39	0.00443811	0.480272
CLU	47	0.00227567	0.460235
CP	44	0.00156424	0.454311
CRP	49	0.00367192	0.480926
CXCL1	76	0.00921608	0.510854
CXCL10	81	0.0248882	0.521418
CXCL2	50	0.00130164	0.47962
CXCL8	90	0.0139669	0.540582
CXCL9	48	0.00118967	0.480272
CXCR2	46	0.00293671	0.488243
CYBB	40	0.00476895	0.46755
DDX58	49	0.00725072	0.471925
EGFR	83	0.0298509	0.5648
ELANE	40	0.00260897	0.472557
ESR1	40	0.00709657	0.49096
F2	53	0.00712967	0.480926
F5	54	0.00221017	0.470667
FGA	79	0.0121077	0.516837
FGB	58	0.00726415	0.497884
FGF23	40	0.00271298	0.477027
FGG	77	0.0108362	0.514577
FN1	102	0.0177039	0.549844
FOXM1	42	0.0150276	0.460836
GAPDH	73	0.0242586	0.548989
GNB3	47	0.00722887	0.457254
GNG12	46	0.00548696	0.456662
HIF1A	35	0.00335403	0.484225
HMOX1	36	0.00155933	0.490278
HP	41	0.00292423	0.44797
ICAM1	62	0.00654734	0.519882
IFIH1	44	0.00420186	0.446271
IFIT3	35	0.00178864	0.444584
IL10	70	0.00566793	0.528443
IL13	43	0.00170851	0.493017
IL1B	75	0.00798536	0.530827
IL4	65	0.00564918	0.520649
IL6	138	0.0545897	0.597293
IRF5	35	0.00298224	0.456662
IRF7	52	0.00931159	0.477673
IRF9	35	0.00245899	0.447402
ITGAM	93	0.0238471	0.533233
ITGAX	64	0.0116398	0.506456
ITGB2	62	0.0107919	0.502849
ITGB3	43	0.00338959	0.473826
JAK2	43	0.00533368	0.495787
LEP	49	0.00681911	0.495787
MMP2	55	0.00885827	0.507914
MMP9	88	0.0164032	0.529235
MTOR	40	0.00679349	0.502849
MYC	65	0.0165262	0.543077
MYD88	36	0.00148525	0.473826
NFKB1	57	0.0158449	0.523739
NOTCH1	39	0.00343624	0.507914
ORM1	51	0.00398413	0.461438
PENK	65	0.006392	0.47319
PF4	64	0.00732506	0.480272
PIK3CA	48	0.00516655	0.486226
PIK3R1	44	0.00430522	0.4829
PLAU	43	0.00536177	0.46817
PLAUR	36	0.00380937	0.451985
PLG	58	0.00632681	0.49096
PPP2CA	39	0.0171953	0.497183
PROC	47	0.0016438	0.457847
PSMB8	35	0.0104372	0.454311
PTEN	49	0.00962148	0.507184
PTGS2	45	0.00330063	0.50142
PTPRC	47	0.00622583	0.497183
RETN	37	0.00334373	0.480272
RPS27A	64	0.0332747	0.532428
SERPINA1	59	0.00154909	0.466314
SERPINE1	54	0.00360261	0.48489
SIRT1	37	0.00400266	0.498588
SMAD3	34	0.00402975	0.489598
SOCS3	44	0.0167125	0.490278
SPP1	54	0.00382888	0.493706
SRC	83	0.0281031	0.563898
STAT1	74	0.0272888	0.524517
STAT2	35	0.00311975	0.460836
STAT3	85	0.0181295	0.555031
TGFB1	52	0.00730984	0.503566
THBS1	41	0.00153486	0.46755
TIMP1	72	0.00493493	0.502849
TLR2	59	0.00519254	0.505007
TLR3	41	0.00419007	0.493017
TLR4	77	0.0134585	0.53811
TNF	109	0.0325013	0.571197
TRIM21	42	0.00589498	0.444584
UBE2D2	35	0.00445489	0.451985
VCAM1	60	0.0098909	0.516837
VCAN	41	0.00132541	0.466314
VEGFA	106	0.030786	0.5648
