# Supplementary material for: The Protective Effects of Shengmai Formula Against Myocardial Injury Induced by Ultrafine Particulate Matter Exposure and Myocardial Ischemia are Mediated by the PI3K/AKT/p38 MAPK/Nrf2 Pathway
Source: Front Pharmacol. 2021 Mar 8;12:619311. doi: 10.3389/fphar.2021.619311 (PMC7982744; doi:10.3389/fphar.2021.619311)
Supplement: Supplementary file 13 [file table8.xlsx]

## Sheet: Table S8
Table S8 The KEGG pathways of the major hub nodes in the UFPM- cardiovascular-drug target-pathway network
Category	Term	Count	%	PValue	Genes	List Total	Pop Hits	Pop Total	Fold Enrichment	Bonferroni	Benjamini	FDR
KEGG_PATHWAY	hsa05161:Hepatitis B	24	20.6897	7.34142e-18	IL6, IFIH1, TNF, MMP9, TLR2, CXCL8, TLR3, NFKB1, TLR4, STAT1, PTEN, STAT3, SRC, TGFB1, STAT2, DDX58, CASP3, CCND1, MYD88, IRF7, PIK3CA, MYC, CCNA2, PIK3R1	105	145	6879	10.8437	1.3288e-15	1.3288e-15	9.05115e-15
KEGG_PATHWAY	hsa05164:Influenza A	23	19.8276	6.32445e-15	ICAM1, IL6, IFIH1, TNF, CCL2, SOCS3, CXCL8, TLR3, NFKB1, TLR4, STAT1, CCL5, PLG, CXCL10, STAT2, DDX58, IRF9, MYD88, IRF7, IL1B, PIK3CA, JAK2, PIK3R1	105	174	6879	8.65993	1.14542e-12	5.72653e-13	7.80487e-12
KEGG_PATHWAY	hsa05142:Chagas disease (American trypanosomiasis)	19	16.3793	8.69803e-15	ADCY1, IL6, TNF, CCL2, C3, TLR2, CXCL8, SMAD3, NFKB1, TLR4, CCL5, IL10, TGFB1, MYD88, PPP2CA, SERPINE1, IL1B, PIK3CA, PIK3R1	105	104	6879	11.969	1.56741e-12	5.22471e-13	1.06803e-11
KEGG_PATHWAY	hsa05205:Proteoglycans in cancer	24	20.6897	1.13952e-14	EGFR, TNF, MMP9, TLR2, ESR1, TLR4, ITGB3, MMP2, STAT3, SRC, TGFB1, PLAUR, CASP3, CCND1, HIF1A, CD44, VEGFA, PIK3CA, MTOR, THBS1, MYC, PLAU, PIK3R1, FN1	105	200	6879	7.86171	2.06979e-12	5.17475e-13	1.40998e-11
KEGG_PATHWAY	hsa05144:Malaria	14	12.069	1.67606e-13	ICAM1, IL6, TNF, CCL2, TLR2, CXCL8, ITGB2, TLR4, TGFB1, IL10, VCAM1, MYD88, IL1B, THBS1	105	49	6879	18.7184	3.03435e-11	4.33475e-12	2.0669e-10
KEGG_PATHWAY	hsa05134:Legionellosis	14	12.069	6.64835e-13	CXCL1, IL6, TNF, C3, CXCL2, TLR2, CXCL8, ITGB2, TLR4, NFKB1, ITGAM, CASP3, MYD88, IL1B	105	54	6879	16.9852	1.20329e-10	1.50411e-11	8.19622e-10
KEGG_PATHWAY	hsa05162:Measles	19	16.3793	7.28522e-13	IL4, IL6, IFIH1, TLR2, IL13, NFKB1, TLR4, STAT1, STAT3, STAT2, DDX58, IRF9, CCND1, MYD88, IRF7, IL1B, PIK3CA, JAK2, PIK3R1	105	133	6879	9.35918	1.31864e-10	1.46515e-11	8.98193e-10
KEGG_PATHWAY	hsa05140:Leishmaniasis	15	12.931	1.57515e-12	IL4, TNF, PTGS2, C3, TLR2, ITGB2, TLR4, NFKB1, STAT1, ITGAM, IL10, TGFB1, MYD88, IL1B, JAK2	105	71	6879	13.841	2.85108e-10	2.85109e-11	1.94202e-09
KEGG_PATHWAY	hsa05168:Herpes simplex infection	20	17.2414	1.95545e-11	CDK1, IL6, IFIH1, TNF, CCL2, C3, SOCS3, TLR2, TLR3, NFKB1, STAT1, CCL5, STAT2, DDX58, IRF9, CASP3, MYD88, IRF7, IL1B, JAK2	105	183	6879	7.16003	3.53936e-09	2.94947e-10	2.41085e-08
KEGG_PATHWAY	hsa05146:Amoebiasis	16	13.7931	3.67638e-11	ADCY1, IL6, TNF, TLR2, CXCL8, ITGB2, TLR4, NFKB1, ITGAM, IL10, TGFB1, CASP3, IL1B, PIK3CA, PIK3R1, FN1	105	106	6879	9.88895	6.65425e-09	5.11865e-10	4.53257e-08
KEGG_PATHWAY	hsa05160:Hepatitis C	15	12.931	9.2858e-09	EGFR, TNF, SOCS3, CXCL8, TLR3, NFKB1, STAT1, STAT3, STAT2, DDX58, IRF9, IRF7, PPP2CA, PIK3CA, PIK3R1	105	133	6879	7.38883	1.68073e-06	7.63968e-08	1.14483e-05
KEGG_PATHWAY	hsa05143:African trypanosomiasis	8	6.89655	4.55763e-07	VCAM1, ICAM1, IL6, TNF, APOA1, MYD88, IL1B, IL10	105	33	6879	15.8823	8.24897e-05	3.1728e-06	0.000561903
KEGG_PATHWAY	hsa05145:Toxoplasmosis	12	10.3448	6.79064e-07	CASP3, TNF, MYD88, CCR5, TLR2, NFKB1, TLR4, JAK2, STAT1, TGFB1, IL10, STAT3	105	110	6879	7.14701	0.000122903	4.23829e-06	0.000837206
KEGG_PATHWAY	hsa05150:Staphylococcus aureus infection	8	6.89655	1.45648e-05	ICAM1, FGG, C5AR1, C3, ITGB2, ITGAM, IL10, PLG	105	54	6879	9.70582	0.00263278	7.53185e-05	0.0179553
KEGG_PATHWAY	hsa05203:Viral carcinogenesis	13	11.2069	5.52018e-05	IRF9, CDK1, CASP3, CCND1, CCR5, C3, IRF7, PIK3CA, NFKB1, CCNA2, PIK3R1, SRC, STAT3	105	205	6879	4.15456	0.00994206	0.000270012	0.0680364
KEGG_PATHWAY	hsa05152:Tuberculosis	17	14.6552	6.91728e-09	IL6, TNF, C3, TLR2, NFKB1, ITGB2, TLR4, STAT1, ITGAM, IL10, SRC, TGFB1, CASP3, MYD88, ITGAX, IL1B, JAK2	105	177	6879	6.29233	1.25203e-06	5.96204e-08	8.52824e-06
KEGG_PATHWAY	hsa05133:Pertussis	12	10.3448	1.20961e-08	CASP3, IL6, TNF, MYD88, C3, CXCL8, IL1B, NFKB1, TLR4, ITGB2, ITGAM, IL10	105	75	6879	10.4823	2.1894e-06	9.51914e-08	1.49132e-05
KEGG_PATHWAY	hsa05222:Small cell lung cancer	8	6.89655	0.000276718	CCND1, PTGS2, PIK3CA, NFKB1, PTEN, MYC, PIK3R1, FN1	105	85	6879	6.16605	0.0488589	0.00116427	0.340628
KEGG_PATHWAY	hsa05310:Asthma	4	3.44828	0.0101347	IL4, TNF, IL13, IL10	105	30	6879	8.73524	0.841774	0.0259952	11.8021
KEGG_PATHWAY	hsa04620:Toll-like receptor signaling pathway	19	16.3793	1.23164e-14	IL6, TNF, CXCL9, TLR2, CXCL8, TLR3, NFKB1, TLR4, STAT1, CCL5, CXCL10, MYD88, IRF5, CD80, IRF7, IL1B, PIK3CA, PIK3R1, SPP1	105	106	6879	11.7431	2.23055e-12	4.46088e-13	1.5199e-11
KEGG_PATHWAY	hsa04062:Chemokine signaling pathway	23	19.8276	2.60235e-14	CXCL1, ADCY1, CCL2, CCR1, CXCL2, CXCL9, CXCL8, CXCR2, NFKB1, PF4, GNG12, STAT1, CCL5, STAT3, SRC, CXCL10, STAT2, CCR5, CCR2, PIK3CA, JAK2, GNB3, PIK3R1	105	186	6879	8.10123	4.70224e-12	7.83706e-13	3.20299e-11
KEGG_PATHWAY	hsa04668:TNF signaling pathway	17	14.6552	3.21265e-12	CXCL1, ICAM1, IL6, TNF, CCL2, PTGS2, SOCS3, MMP9, CXCL2, NFKB1, CCL5, CXCL10, VCAM1, CASP3, IL1B, PIK3CA, PIK3R1	105	107	6879	10.4088	5.8149e-10	5.28627e-11	3.96084e-09
KEGG_PATHWAY	hsa04610:Complement and coagulation cascades	13	11.2069	3.22531e-10	C5AR1, C3, PLG, PLAUR, PROC, FGG, F5, FGA, FGB, SERPINE1, F2, SERPINA1, PLAU	105	69	6879	12.3433	5.83782e-08	3.89188e-09	3.97645e-07
KEGG_PATHWAY	hsa04060:Cytokine-cytokine receptor interaction	20	17.2414	2.64719e-09	CXCL1, IL4, IL6, TNF, CCL2, CCR1, CXCL2, CXCL9, CXCL8, IL13, CXCR2, PF4, CCL5, IL10, TGFB1, CXCL10, LEP, CCR5, CCR2, IL1B	105	243	6879	5.39212	4.79141e-07	2.66189e-08	3.26369e-06
KEGG_PATHWAY	hsa04064:NF-kappa B signaling pathway	11	9.48276	6.12577e-07	DDX58, VCAM1, ICAM1, TNF, MYD88, PTGS2, CXCL8, IL1B, NFKB1, TLR4, PLAU	105	87	6879	8.28342	0.00011087	3.95987e-06	0.000755236
KEGG_PATHWAY	hsa04621:NOD-like receptor signaling pathway	9	7.75862	1.62224e-06	CXCL1, IL6, TNF, CCL2, CXCL2, CXCL8, IL1B, NFKB1, CCL5	105	56	6879	10.5291	0.000293582	9.17576e-06	0.00200002
KEGG_PATHWAY	hsa04670:Leukocyte transendothelial migration	8	6.89655	0.00169753	VCAM1, ICAM1, MMP9, PIK3CA, ITGB2, MMP2, ITGAM, PIK3R1	105	115	6879	4.55752	0.264727	0.00557556	2.07286
KEGG_PATHWAY	hsa04660:T cell receptor signaling pathway	7	6.03448	0.00390968	IL4, PTPRC, TNF, PIK3CA, NFKB1, IL10, PIK3R1	105	100	6879	4.586	0.507883	0.0115563	4.71487
KEGG_PATHWAY	hsa04350:TGF-beta signaling pathway	6	5.17241	0.00861339	TNF, PPP2CA, SMAD3, THBS1, MYC, TGFB1	105	84	6879	4.67959	0.791074	0.022763	10.1163
KEGG_PATHWAY	hsa04664:Fc epsilon RI signaling pathway	5	4.31034	0.0191741	IL4, TNF, PIK3CA, IL13, PIK3R1	105	68	6879	4.81723	0.96993	0.0428572	21.2341
KEGG_PATHWAY	hsa04650:Natural killer cell mediated cytotoxicity	6	5.17241	0.0370125	ICAM1, CASP3, TNF, PIK3CA, ITGB2, PIK3R1	105	122	6879	3.22201	0.998915	0.078052	37.1853
KEGG_PATHWAY	hsa04066:HIF-1 signaling pathway	14	12.069	1.43634e-09	EGFR, IL6, TLR4, NFKB1, STAT3, TIMP1, HIF1A, HMOX1, SERPINE1, VEGFA, PIK3CA, MTOR, GAPDH, PIK3R1	105	96	6879	9.55417	2.59977e-07	1.52928e-08	1.77084e-06
KEGG_PATHWAY	hsa04611:Platelet activation	8	6.89655	0.00340434	ADCY1, FGG, FGA, FGB, PIK3CA, ITGB3, PIK3R1, SRC	105	130	6879	4.03165	0.460567	0.0102345	4.11717
KEGG_PATHWAY	hsa04370:VEGF signaling pathway	5	4.31034	0.0133083	PTGS2, VEGFA, PIK3CA, PIK3R1, SRC	105	61	6879	5.37002	0.91152	0.031816	15.2258
KEGG_PATHWAY	hsa04151:PI3K-Akt signaling pathway	23	19.8276	5.81445e-09	EGFR, IL4, IL6, TLR2, FGF23, NFKB1, TLR4, GNG12, ITGB3, PTEN, CCND1, CHRM2, PPP2CA, VEGFA, PIK3CA, JAK2, GNB3, MTOR, THBS1, MYC, PIK3R1, SPP1, FN1	105	345	6879	4.36762	1.05242e-06	5.53903e-08	7.16857e-06
KEGG_PATHWAY	hsa04630:Jak-STAT signaling pathway	15	12.931	2.84835e-08	IL4, IL6, SOCS3, IL13, STAT1, IL10, STAT3, STAT2, LEP, IRF9, CCND1, PIK3CA, JAK2, MYC, PIK3R1	105	145	6879	6.77734	5.1555e-06	2.14813e-07	3.51169e-05
KEGG_PATHWAY	hsa04919:Thyroid hormone signaling pathway	11	9.48276	8.03421e-06	NOTCH1, CCND1, HIF1A, ESR1, PIK3CA, MTOR, ITGB3, STAT1, MYC, PIK3R1, SRC	105	115	6879	6.26658	0.00145314	4.27696e-05	0.00990483
KEGG_PATHWAY	hsa04068:FoxO signaling pathway	11	9.48276	3.09708e-05	EGFR, IL6, CCND1, SMAD3, PIK3CA, PTEN, SIRT1, TGFB1, IL10, PIK3R1, STAT3	105	134	6879	5.37804	0.00559012	0.000155705	0.0381768
KEGG_PATHWAY	hsa04810:Regulation of actin cytoskeleton	13	11.2069	6.97811e-05	EGFR, FGF23, ITGB2, GNG12, ITGB3, ITGAM, SRC, ITGAX, CHRM2, F2, PIK3CA, PIK3R1, FN1	105	210	6879	4.05565	0.0125514	0.000332335	0.0859983
KEGG_PATHWAY	hsa05230:Central carbon metabolism in cancer	7	6.03448	0.000380778	EGFR, HIF1A, PIK3CA, MTOR, PTEN, MYC, PIK3R1	105	64	6879	7.16563	0.0666117	0.00149744	0.468445
KEGG_PATHWAY	hsa04622:RIG-I-like receptor signaling pathway	7	6.03448	0.000618973	DDX58, IFIH1, TNF, IRF7, CXCL8, NFKB1, CXCL10	105	70	6879	6.55143	0.106017	0.00223886	0.760454
KEGG_PATHWAY	hsa04920:Adipocytokine signaling pathway	7	6.03448	0.000618973	LEP, TNF, SOCS3, NFKB1, JAK2, MTOR, STAT3	105	70	6879	6.55143	0.106017	0.00223886	0.760454
KEGG_PATHWAY	hsa04015:Rap1 signaling pathway	11	9.48276	0.00121168	EGFR, ADCY1, VEGFA, FGF23, PIK3CA, ITGB2, ITGB3, THBS1, ITGAM, PIK3R1, SRC	105	210	6879	3.4317	0.197037	0.00405559	1.48365
KEGG_PATHWAY	hsa04152:AMPK signaling pathway	8	6.89655	0.00249424	LEP, CCND1, PPP2CA, PIK3CA, MTOR, CCNA2, SIRT1, PIK3R1	105	123	6879	4.26109	0.36366	0.00789884	3.03204
KEGG_PATHWAY	hsa04115:p53 signaling pathway	6	5.17241	0.00329601	CDK1, CASP3, CCND1, SERPINE1, THBS1, PTEN	105	67	6879	5.86695	0.449849	0.0100771	3.98859
KEGG_PATHWAY	hsa04150:mTOR signaling pathway	5	4.31034	0.0111974	TNF, PIK3CA, MTOR, PTEN, PIK3R1	105	58	6879	5.64778	0.869733	0.027911	12.9624
KEGG_PATHWAY	hsa05202:Transcriptional misregulation in cancer	8	6.89655	0.0129702	IL6, MMP9, ELANE, CXCL8, NFKB1, MYC, ITGAM, PLAU	105	167	6879	3.13841	0.905859	0.0318511	14.8669
KEGG_PATHWAY	hsa04210:Apoptosis	5	4.31034	0.0140645	CASP3, TNF, PIK3CA, NFKB1, PIK3R1	105	62	6879	5.28341	0.922985	0.0331709	16.0233
KEGG_PATHWAY	hsa04390:Hippo signaling pathway	7	6.03448	0.0264362	CCND1, PPP2CA, SERPINE1, SMAD3, ITGB2, MYC, TGFB1	105	151	6879	3.03709	0.992166	0.0574236	28.1303
KEGG_PATHWAY	hsa04071:Sphingolipid signaling pathway	6	5.17241	0.0348324	TNF, PPP2CA, PIK3CA, NFKB1, PTEN, PIK3R1	105	120	6879	3.27571	0.998367	0.074401	35.4094
KEGG_PATHWAY	hsa04010:MAPK signaling pathway	9	7.75862	0.0371304	EGFR, CASP3, TNF, FGF23, IL1B, NFKB1, GNG12, MYC, TGFB1	105	253	6879	2.33055	0.998939	0.0774107	37.2801
KEGG_PATHWAY	hsa04110:Cell cycle	6	5.17241	0.039275	CDK1, CCND1, SMAD3, CCNA2, MYC, TGFB1	105	124	6879	3.17005	0.999291	0.0808696	38.9809
KEGG_PATHWAY	hsa04512:ECM-receptor interaction	5	4.31034	0.0422509	CD44, ITGB3, THBS1, SPP1, FN1	105	87	6879	3.76519	0.999596	0.0858972	41.2707
