# Supplementary material for: The Protective Effects of Shengmai Formula Against Myocardial Injury Induced by Ultrafine Particulate Matter Exposure and Myocardial Ischemia are Mediated by the PI3K/AKT/p38 MAPK/Nrf2 Pathway
Source: Front Pharmacol. 2021 Mar 8;12:619311. doi: 10.3389/fphar.2021.619311 (PMC7982744; doi:10.3389/fphar.2021.619311)
Supplement: Supplementary file 14 [file table9.xlsx]

## Sheet: chemical components
Table S4 Chemical components and their potential targets of SMF
Dwarf Lilyturf Tuber	Red Ginseng	Chinese Magnoliavine Fruit
Alpha-Humulene,Humulene,Î‘-Humulene	Alpha-Humulene,Humulene,Î‘-Humulene	1-Isopropyl-4-Methylcyclohexa-1,3-Diene,Terpilene,Î‘-Terpinene
Î‘-Cyperene	Î‘-Guriunene	(S)-1-Methyl-4-(6-Methylhepta-1,5-Dien-2-Yl)Cyclohex-1-Ene,Î’-Bisabolene
Camphor	Sitosterol,Î’-Sitosterol	Acetylborneol,Bornyl Acetate,L-Bornyl Acetate
1-Isopropyl-4-Methylcyclohex-3-Enol,4-Terpineol	(S)-1-Methyl-4-(6-Methylhepta-1,5-Dien-2-Yl)Cyclohex-1-Ene,Î’-Bisabolene	Thujopsene,Widdrene
Stigmasterol	(1S,2S)-2-Isopropenyl-4-Isopropylidene-1-Methyl-1-Vinylcyclohexane,Î“-Elemene	7-Methyl-3-Methyleneocta-1,6-Diene,Myrcene,Î’-Myrcene
3,7-Dimethylocta-1,6-Dien-3-Ol,Linalol,Linalool	Cis-9,Cis-12-Linoleic Acid,Inositol,Linoleic,Linoleic Acid	(1R,9S)-4,11,11-Trimethyl-8-Methylenebicyclo[7.2.0]Undec-4-Ene,Caryophellene,Î’-Caryophyllene
Oleanolic Acid	(1R,9S)-4,11,11-Trimethyl-8-Methylenebicyclo[7.2.0]Undec-4-Ene,Caryophellene,Î’-Caryophyllene	(R)-P-Menth-1-En-4-Ol,Terpinen-4-Ol
Alexandrin,Daucosterol,Caproic Acid,Eleutheroside A,Sitogluside,Strumaroside,Î’-Sitosterol-Î’-D-Glucoside	Stigmasterol	Î‘-Terpineol
Adenosine,Adenine Nucleoside	Kaempferol	D-Camphene
Guaiol	Trifolin	D-Limonene,Limonene,Dipentene,Î‘-Phellandrene
Î’-Patchoulene	Cedrol,Eudesmol,Î‘-Cedrol	Î‘-Pinene
N-Trans-Feruloyltyramine	3,4-Dihydroxybenzaldehyde,Hydroxybenzoic Acid,M-Hydroxybenzoic Acid,P-Hydroxybenzoic Acid,Salicylic Acid	Nootkatone
Ruscogenin	Cetylic Acid,Hexadecanoic Acid,Palmitic Acid	Geraniol,Sabinene Hydrate
6-Aldehydo-Isoophiopogone A	Sucrose	(E)-Citral,3,7-Dimethylocta-2,6-Dienal,Citral-B
6-Aldehydo-Isoophiopogone B	Succinic Acid	Beta-Elemene,Î’-Elemene
Borneol-2-O-Î’-D-Apiofuranosyl(1â†’6)-Î’-D-Glucopyranoside	Alexandrin,Daucosterol,Caproic Acid,Eleutheroside A,Sitogluside,Strumaroside,Î’-Sitosterol-Î’-D-Glucoside	Î’-Selinene
Borneol-2-O-Î‘-L-Arabinofuranosyl(1â†’6)-Î’-D-Glucopyranoside	Riboflavine	(6R)-3,7,7-Trimethyl-11-Methylidenespiro[5.5]Undec-2-Ene,Î’-Chamigrene
Borneol-2-O-Î’-D-Glucopyranoside	Xylose	P-Cymol,P-Cymene,Umbelliferone
N-( Trans-P-Coumaroyl) Tyramine	Citric Acid	Linalool
5,7-Dihydroxy-6,8-Dimethyl-3-(4'-Hydroxy-3'-Methoxybenzyl)Chroman-4-One	Î’-Humulene	Longifolene
5-Hydroxy-7,8-Dimethoxy-6-Methyl-3-(3',4'-Dihydroxybenzyl) Chroman-4-One	Campesterol,M-Cresol	Î‘-Longipinene
N-[Î’-Hydroxy-Î’-(4-Hydroxyphenyl)]Ethyl-4-Hydroxy Cinnamide	Adenosine,Adenine Nucleoside	1-Isopropyl-4-Methylcyclohexa-1,4-Diene,Terpinolene,Î“-Terpinene
2'-Hydroxymethylophiopogonone A	1-Heptadecanol	1,8-Dimethyl-4-(1-Methylenyl)-Spiro(4,5) Dec-7-Ene,Î’-Acoradiene
Isoophiopogonone A	Malic Acid	Î‘-Bisabolene
Jasmololone	Choline	Cuparene
Methyl Ophiopogonanone A	Hexadecane	Schisandrol A
Methyl Ophiopogonanone B	Beta-Elemene,Î’-Elemene	Citronellol
Ophiogenin-3-O-Î‘-L-Rhamnopyranosyl(1â†’2)-Î’-D-Glucopyranoside	Î’-Selinene	Vitamin EÎ³,Î“-Tocopherol
Ophiopogon A	Î‘-Guaiene	2-Isopropyl-5-Methylanisole
Ophiopogonanone A	Î’-Maaliene	Î”-Cadinol,Î”-Cadinene
Ophiopogonanone B	N-Tridecane	Deoxygomisin A
Ophiopogonanone C	Raffinose	Gomisin A
Ophiopogonanone D	Niacin,Nicotinic Acid	Î‘-Santalol
Ophiopogonanone E	3-Hydroxycoumarin,Folic Acid	Citronellyl Acetate
Ophiopogonanone F	Tartaric Acid	Î’-Santalene
Ophiopogon B	Vitamin B1	Angeloyl Gomisin H
Ophiopogonin A	Nonacosane	Angeloyl Gomisin O
Ophiopogonin B	Vitamin B12	Angeloyl Gomisin P
Ophiopogonin C'	Fructose	Angeloylgomisin Q
Ophiopogonin D	Heptadecane	Angeloylisogomisin O
Ophiopogonin D'	Mannose	Benzoylgomisin H
Ophiopogonone A	Pentadecane	Benzoylgomisin P
Ophiopogonone C	Rhamnose	Benzoylgomisin Q
Ophiopogonoside A	Eicosane	Benzoylisogomisin O
Ruscogenin 1-O-Sulfate	Octanal	Î‘-Chamigrene
2,5,7-Trihydroxy-6,8-Dimethyl-3-(4'-Methoxybenzyl)Chroman-4-One	(1Ar,7R,7Ar,7Bs)-1,1,7,7A-Tetramethyl-1A,2,3,5,6,7,7A,7B-Octahydro-1H-Cyclopropa[A]Naphthalene,Calarene	Clovene
2,5,7-Trihydroxy-6,8-Dimethyl-3-(3',4'-Methylenedioxybenzyl)-Chroman-4-One	Î’-Patchoulene	2-(P-Cyclohexyl-Phenoxy)Ethanol
5,7,2'-Trihydroxy-6-Methyl-3-(3',4'-Methylenedioxybenzyl) Chromone	2,5-Dimethyl-7-Hydroxy Chromone	Deoxyschizandrin
Cyperene	Glucuronic Acid	Epigomisin O
Glycerol	Dodecane	2-(5-Ethenyl-5-Methyl-2-Tetrahydrofuranyl)-6-Methyl-5-Hepten-3-One
Jasmololone	Mannose-B	Gomisin B
Longifolene	Adenosine Triphosphate	Gomisin C
	Î‘-Cadinene	Gomisin D
	Î’-Farnesene	Gomisin E
	Alloaromadendrene	Gomisin F
	Aposcopolamine	Gomisin G
	Araloside A	Gomisin H
	Bicyclogermacrene	Gomisin J
	Biotin	Gomisin K1
	Î“-Cadinene	(+)-Gomisin K3
	Î”-Cadinol,Î”-Cadinene	Gomisin L1
	Chikusetsusaponin Iii	Gomisin L2
	Chikusetsusaponin Iv	(+)-Gomisin M2
	Chloropanaxydiol	Gomisin O
	Deoxygomisin A	Gomisin R
	Dianthoside	Gomisin S
	Dibutyl Oxalate	Gomisin T
	2,6-Ditertbutyl-4-Methyl Phenol	1,2,3,3Î‘,8,8Î‘-Hexahydro-2,2,8-Trimethyl-5,6-Azulenedimethanol
	Î”-Elemene	(2S,4Ar)-1,1,5,5-Tetramethyl-1,3,4,5,6,7-Hexahydro-2H-2,4A-Methanonaphthalene,58924 Fluka,Isolongifolene
	(9R,10S)-Epoxyheptadecan-4,6-Diyn-3-One	Isoschizandrin
	Ginsenol	Methyl Benzyl Ether
	Ginsenoside F1	1-Methyl-4-Methylethenylcyclohexene
	Ginsenoside F4	Nonylphenol
	Ginsenoside I	Nordihydroguaiaretic Acid
	Ginsenoside Ia	1,1Î‘,4,5,6,7,7Î‘,7Î’-Octahydro-1,1,7,7Î‘-Tetramethyl-2H-Cyclopropa (Î‘)-Naphthalen-2-One
	Ginsenoside Ib	1,1Î‘,2,4,6,7,7Î‘,7Î’-Octahydro-1,1,7,7Î‘-Tetramethyl-5H-Cyclopropa (Î‘)-Naphthalen-5-One
	Ginsenoside Ic	4-Phenylbicyclo[2.2.2]Octan-1-Ol
	Ginsenoside Ii	2-(2-Phenyl Cyclohexyloxy) Ethanol
	Ginsenoside Iii	Phenyl-2-Propanone
	Ginsenoside La	Pregomisin
	Ginsenoside Ra0	Pseudo-Î“-Schisandrin
	Ginsenoside Ra1	Rubschisantherin
	Ginsenoside Ra2	Schisandrol B
	Ginsenoside Ra3	Schisanhenol Acetate
	Ginsenoside Rb1	Schisanhenol B
	Ginsenoside Rb2	Schisantherin C
	Ginsenoside Rb3	Schisantherin D
	Ginsenoside Rc	Schisantherin E
	Ginsenoside Rd	Schizandrin C
	Ginsenoside Re	Sesquicarene
	Ginsenoside Rf	Tigloylgomisin P
	Ginsenoside Rg1	Î‘-Tocopher,Tocopherol
	Ginsenoside Rg2	Vitamin EÎ²
	20(S)-Ginsenoside Rg3	Vitamin EÎ´
	20(R)-Ginsenoside Rh1	Schisanlactone A
	Ginsenoside-Rh1	Schisanlactone B
	20(R)-Ginsenoside-Rh2	Schisanlactone C
	Ginsenoside Rh2	Schisanlactone D
	Ginsenoside Rh3
	Ginsenoside Rh4
	Ginsenoside R0
	Ginsenoside Rs1
	Ginsenoside Rs2
	Ginsenoyne A
	Ginsenoyne B
	Ginsenoyne C
	Ginsenoyne D
	Ginsenoyne E
	Ginsinsene
	20-Glucosylginsenoside Rf
	Gomisin A
	Isocitric Acid
	Isocitric Acid B
	Isocitric Acid C
	Isocitric Acid D
	Malonylginsenoside Rb2
	Malonylginsenoside Rc
	6'-Malonylginsenoside Rd1
	Maltose
	1-Methoxy-(9R,10S)-Epoxyheptadecan-4,6-Diyn-3-One
	Î‘-Muurolene
	Î‘-Neoclovene
	Î’-Neoclovene
	Neointermedeol
	Notoginsenoside R1
	Notoginsenoside R4
	Palmitin
	Panacon
	Panaginsene
	Panasinsanol A
	Panasinsanol B
	Î’-Panasinsene
	Î‘-Panasinsene
	Panaxacol
	Panaxadiol
	Panaxatriol
	Panaxene
	Panaxydol
	Panaxytriol
	Protopanaxadiol
	Protopanaxatriol
	Pseudoginsenoside F11
	Pyruvic Acid
	Quinquenoside R1
	Î‘-Santalol
	Selina-4(15),7(11)-Diene
	Î‘-Selinene
	Î“-Selinene
	Î’-Sitosterol-3-(6-Linoleoyl)Glucopyranoside
	Î’-Sitosterol-3-(6-Palmitoleoyl)Glucopyranoside
	Î’-Sitosterol-3-(6-Stearoyl)Glucopyranoside
	Stigmasterol-3-(6-Linoleoyl)Glucopyranoside
	Stigmasterol-3-(6-Oleoyl)Glucopyranoside
	Stigmasterol-3-(6-Stearoyl)Glucopyranoside
	Stigmast-3-O-Î’-D-Glucopyanosyl-6-Hexadecanoate
	Tetradecane
	Widdrol

## Sheet: potential targets
Table S9 Chemical components and their potential targets of SMF
chemical components	potential targets
Alpha-Humulene	IL1B
Alpha-Humulene	PTGS2
Alpha-Humulene	SLC6A2
Alpha-Humulene	TNF
Kaempferol	ACHE
Kaempferol	AHR
Kaempferol	AKR1C3
Kaempferol	AKT1
Kaempferol	ALOX5
Kaempferol	AR
Kaempferol	BCL2
Kaempferol	CALM3
Kaempferol	CASP3
Kaempferol	CHRM1
Trifolin	CALM3
Trifolin	KDR
Trifolin	NOS2
Trifolin	PRSS1
Trifolin	PTGS2
Salicylic Acid	AKR1C1
Salicylic Acid	ALOX5
Salicylic Acid	AOC3
Salicylic Acid	APOA1
Salicylic Acid	CAT
Salicylic Acid	EDN1
Salicylic Acid	FASN
Salicylic Acid	GLIPR2
Salicylic Acid	GSTP1
Salicylic Acid	GUSB
Succinic Acid	ABAT
Salicylic Acid	AKR1B1
Succinic Acid	BCHE
Salicylic Acid	CDC25B
Succinic Acid	CTSD
Salicylic Acid	GOT1
Citric Acid	AKR1B1
Citric Acid	CTSD
Citric Acid	GRIA2
Citric Acid	HDC
Citric Acid	IGHG1
Citric Acid	PTGS2
Campesterol,M-Cresol	PGR
Hexadecane	LPL
Beta-Elemene	ADRA1A
Beta-Elemene	PTGS1
Beta-Elemene	PTGS2
Beta-Elemene	RXRA
Beta-Elemene	SLC6A2
Alpha-Selinene	CHRM1
Alpha-Selinene	PTGS2
Alpha-Selinene	RXRA
Niacin	APOB
Niacin	ATP5B
Niacin	LPL
Niacin	NOS3
Niacin	PDHX
Niacin	PPARA
Niacin	PPARGC1A
Niacin	HP
Niacin	MOGAT2
Tartaric Acid	ABAT
Tartaric Acid	AKR1B1
Tartaric Acid	ALOX5
Tartaric Acid	BCHE
Tartaric Acid	CTSD
Tartaric Acid	GOT1
Tartaric Acid	GRIA1
Tartaric Acid	GRIA2
Tartaric Acid	PTGS1
Tartaric Acid	PTGS2
Vitamin B1	AR
Vitamin B1	PTGS1
Vitamin B1	PTGS2
Glucuronic Acid	GRIA2
Glucuronic Acid	IGHG1
Glucuronic Acid	LCT
Glucuronic Acid	PTGS2
Glucuronic Acid	SOD1
Bicyclogermacrene	PTGS1
Biotin	PTGS2
2,6-Ditertbutyl-4-Methyl Phenol	ADRA1A
2,6-Ditertbutyl-4-Methyl Phenol	ADRB1
2,6-Ditertbutyl-4-Methyl Phenol	ADRB2
2,6-Ditertbutyl-4-Methyl Phenol	BMP4
2,6-Ditertbutyl-4-Methyl Phenol	CHRM1
2,6-Ditertbutyl-4-Methyl Phenol	GRIN3A
2,6-Ditertbutyl-4-Methyl Phenol	HMOX1
2,6-Ditertbutyl-4-Methyl Phenol	KDR
2,6-Ditertbutyl-4-Methyl Phenol	RXRA
2,6-Ditertbutyl-4-Methyl Phenol	SCN5A
Beta-Elemene	ADRA1A
Beta-Elemene	BCL2
Beta-Elemene	CHRM1
Beta-Elemene	PTGS1
Beta-Elemene	PTGS2
Beta-Elemene	RB1
Beta-Elemene	RXRA
Beta-Elemene	SLC6A2
Beta-Elemene	TP53
Beta-Elemene	CDC2
Ginsenoside Rd	BCL2
Ginsenoside Rd	CASP3
Ginsenoside Rd	BAX
Ginsenoside Rd	PSMD3
Ginsenoside Rf	CYP3A4
Ginsenoside Rf	IFNG
Ginsenoside Rf	IL1B
Ginsenoside Rf	IL4
Ginsenoside Rf	PTGS2
Ginsenoside Rf	TNF
Ginsenoside Rg1	ACTA2
Ginsenoside Rg1	AHR
Ginsenoside Rg1	CDH1
Ginsenoside Rg1	COL1A1
Ginsenoside Rg1	CYP1A1
Ginsenoside Rg1	FN1
Ginsenoside Rg1	IL2
Ginsenoside Rg1	IL4
Ginsenoside Rg1	PRKCB
Ginsenoside Rg1	SMAD2
Ginsenoside Rh2	ADCYAP1
Ginsenoside Rh2	CASP1
Ginsenoside Rh2	CASP3
Ginsenoside Rh2	IFNG
Ginsenoside Rh2	IL1B
Ginsenoside Rh2	NFKBIA
Ginsenoside Rh2	NOS2
Ginsenoside Rh2	PTGS2
Ginsenoside Rh2	TNF
Ginsenoside Rh2	BAX
Ginsenoyne A	PTGS2
Ginsenoyne E	PTGS2
20-Glucosylginsenoside Rf	CYP3A4
20-Glucosylginsenoside Rf	IFNG
20-Glucosylginsenoside Rf	IL1B
20-Glucosylginsenoside Rf	IL4
20-Glucosylginsenoside Rf	PTGS2
20-Glucosylginsenoside Rf	TNF
Gomisin A	ACHE
Notoginsenoside R1	SELE
Panaxadiol	MMP9
Panaxadiol	NR3C1
Panaxatriol	MMP9
Panaxatriol	NR3C1
Panaxydol	BDNF
Panaxydol	CASP3
Panaxydol	CDK2
Panaxydol	EIF6
Panaxydol	NGF
Protopanaxadiol	CASP3
Protopanaxadiol	MMP2
Protopanaxadiol	NOS2
Santalol	PTGS2
Santalol	RXRA
Alpha -Selinene	CHRM1
Alpha -Selinene	PTGS2
Alpha -Selinene	RXRA
Alpha-Selinene	CHRM1
Alpha-Selinene	PTGS2
Alpha-Selinene	RXRA
Alpha-Sitosterol-3-(6-Stearoyl)Glucopyranoside	PGR
Tetradecane	TNF
Widdrol	CHRM1
Beta-Bisabolene	MAOB
Beta-Bisabolene	PTGS2
Beta-Bisabolene	SLC6A2
(R)-P-Menth-1-En-4-Ol	ADRB2
(R)-P-Menth-1-En-4-Ol	CALM3
(R)-P-Menth-1-En-4-Ol	CHRM1
(R)-P-Menth-1-En-4-Ol	HTR3A
(R)-P-Menth-1-En-4-Ol	IGHG1
(R)-P-Menth-1-En-4-Ol	KCNH2
(R)-P-Menth-1-En-4-Ol	NCOA1
(R)-P-Menth-1-En-4-Ol	NR3C2
(R)-P-Menth-1-En-4-Ol	PGR
(R)-P-Menth-1-En-4-Ol	PTGS1
D-Limonene	BCL2
D-Limonene	CASP3
D-Limonene	FDPS
D-Limonene	TP53
D-Limonene	BAX
D-Limonene	CASP9
Geraniol	CCNA2
Geraniol	CCND1
Geraniol	CDK2
Geraniol	CDK4
Geraniol	CYP2B6
Geraniol	HMGCR
Geraniol	LCT
Geraniol	MAPK3
Geraniol	PGR
Geraniol	PRKCB
Citral-B	CYP2B6
Citral-B	TNF
Beta-Chamigrene	ADRA1A
Beta-Chamigrene	CHRM1
Beta-Chamigrene	MAOB
Beta-Chamigrene	PTGS1
Beta-Chamigrene	PTGS2
Beta-Chamigrene	RXRA
Beta-Chamigrene	SLC6A2
Linalool	CHRM1
Linalool	KCNH2
Linalool	KDR
Linalool	PGR
Linalool	PTGS1
Linalool	PTGS2
Linalool	SCN5A
Linalool	SLC6A2
gamma-terpinene	ACHE
gamma-terpinene	PTGS2
Cuparene	ACHE
Cuparene	ADRA1A
Cuparene	ADRA2A
Cuparene	ADRB2
Cuparene	CHRM1
Cuparene	ESR1
Cuparene	GRIA2
Cuparene	PTGS1
Cuparene	PTGS2
Cuparene	RXRA
Schisandrol A	AR
Schisandrol A	ESR1
Schisandrol A	ESR2
Schisandrol A	PRSS1
Schisandrol A	PTGS2
2-Isopropyl-5-Methylanisole	ADRA1A
2-Isopropyl-5-Methylanisole	ADRB1
2-Isopropyl-5-Methylanisole	ADRB2
2-Isopropyl-5-Methylanisole	CHRM1
2-Isopropyl-5-Methylanisole	SCN5A
2-Isopropyl-5-Methylanisole	SLC6A2
2-Isopropyl-5-Methylanisole	SLC6A3
Gomisin A	ACHE
Beta-Chamigrene	ADRA1A
Beta-Chamigrene	CHRM1
Beta-Chamigrene	MAOB
Beta-Chamigrene	PTGS1
Beta-Chamigrene	PTGS2
Beta-Chamigrene	RXRA
Beta-Chamigrene	SLC6A2
Clovene	CA2
Clovene	PTGS2
Gomisin D	PTGS2
Gomisin J	ACHE
Gomisin J	AR
Gomisin J	CALM3
Gomisin J	ESR1
Gomisin J	PRSS1
Gomisin J	PTGS2
Gomisin K1	ACHE
Gomisin K1	AR
Gomisin K1	CALM3
Gomisin K1	CCNA2
Gomisin K1	ESR1
Gomisin K1	ESR2
Gomisin K1	GSK3B
Gomisin K1	NOS2
Gomisin K1	PRSS1
Gomisin K1	PTGS1
(+)-Gomisin K3	ACHE
(+)-Gomisin K3	AR
(+)-Gomisin K3	ESR1
(+)-Gomisin K3	ESR2
(+)-Gomisin K3	NOS2
(+)-Gomisin K3	PRSS1
(+)-Gomisin K3	PTGS2
(+)-Gomisin K3	SCN5A
(+)-Gomisin M2	ACHE
(+)-Gomisin M2	AR
(+)-Gomisin M2	CALM3
(+)-Gomisin M2	ESR1
(+)-Gomisin M2	ESR2
(+)-Gomisin M2	NOS2
(+)-Gomisin M2	PRSS1
(+)-Gomisin M2	PTGS2
Isoschizandrin	AR
Isoschizandrin	ESR1
Isoschizandrin	ESR2
Isoschizandrin	PRSS1
Isoschizandrin	PTGS2
Schisandrol B	ACHE
Schisandrol B	AR
Schisandrol B	ESR1
Schisandrol B	ESR2
Schisandrol B	PRSS1
Schisandrol B	PTGS2
Schizandrin C	ACHE
Rubschisantherin	AR
Rubschisantherin	PGTS2
